# Supplementary material for: [N,N,N′,N′-Tetra­kis(benzimidazol-2-yl­meth­yl)ethane-1,2-diamine]copper(II) sulfate monohydrate
Source: Acta Crystallogr Sect E Struct Rep Online. 2009 Oct 28;65(Pt 11):m1461–2. doi: 10.1107/S1600536809043517 (PMC2971061; doi:10.1107/S1600536809043517)
Supplement: Supplementary file 1 [file e-65-m1461-sup1.cif]

##############################################################################
###                                                                        ###
###        Electronic paper (Acta Crystallographica Section E)             ###
###                                                                        ###
##############################################################################
#                                                                            #
# This CIF contains the data in a paper accepted for publication in Acta     #
# Crystallographica Section E. It conforms to the requirements of Notes      #
# for Authors for Section E, and has been peer reviewed under the auspices   #
# of the IUCr Commission on Journals.                                        #
#                                                                            #
# Full details of the Crystallographic Information File format               #
# are given in the paper "The Crystallographic Information File (CIF):       #
# a New Standard Archive File for Crystallography" by S. R. Hall, F. H.      #
# Allen and I. D. Brown [Acta Cryst. (1991), A47, 655-685].                  #
#                                                                            #
# The current version of the core CIF dictionary is obtainable from          #
# ftp://ftp.iucr.org/pub/cif_core.dic. The current version number is 2.4.    #
#                                                                            #
# Software is freely available for graphical display of the structure(s) in  #
# this CIF.  For information consult the CIF home page http://www.iucr.org/  #
# cif/home.html                                                              #
#                                                                            #
# This file may be used for bona fide research purposes within the           #
# scientific community so long as proper attribution is given to the journal # 
# article from which it was obtained.                                        #
#                                                                            #
##############################################################################
                                             
data_global
_audit_creation_method     'form.cif (version 2.0)'
_journal_data_validation_number     ?
_journal_date_recd_electronic     2009-09-29
_journal_date_accepted     2009-10-22
_journal_name_full     'Acta Crystallographica, Section E'
_journal_year     2009
_journal_volume     65
_journal_issue     11
_journal_page_first     m1461
_journal_page_last     m1462
_journal_paper_category     QM
_journal_coeditor_code     LH2923
_publ_contact_author_name     'Prof. Xiao, Zuo-an'
_publ_contact_author_address
;
      School of chemical engineering and food science
      Xiangfan University
      Xiangfan 441053
      People's Republic of China
;
_publ_contact_author_email     'blueice8250@yahoo.com.cn'
_publ_contact_author_fax     ?
_publ_contact_author_phone     '0086-0710-3592609'
_publ_section_title
;\
[<i>N</i>,<i>N</i>,<i>N</i>',<i>N</i>'-Tetrakis(benzimidazol-2-ylmethyl)ethane-\
1,2-diamine]copper(II) sulfate monohydrate
;
loop_
    _publ_author_name
    _publ_author_address
    'Xiao, Zuo-an'
;     School of Chemical Engineering and Food Science
      Xiangfan University
      Xiangfan 441053
      People's Republic of China
;
    'Zhan, Dan'
;     School of Chemical Engineering and Food Science
      Xiangfan University
      Xiangfan 441053
      People's Republic of China
;
data_I
_audit_creation_method     SHELXL-97
_chemical_name_systematic
;
<i>N</i>,<i>N</i>,<i>N</i>',<i>N</i>'-Tetrakis(benzimidazol-2-
ylmethyl)ethane-1,2-diamine
;
_chemical_name_common     ?
_chemical_formula_moiety     'C34 H32 Cu N10, O4 S, H2 O'
_chemical_formula_sum     'C34 H34 Cu N10 O5 S'
_chemical_formula_iupac     '[Cu (C34 H32 N10)] S O4, H2 O'
_chemical_formula_weight     758.33
_chemical_melting_point     ?
_symmetry_cell_setting     Orthorhombic
_symmetry_space_group_name_H-M     'P 21 21 21'
_symmetry_space_group_name_Hall     'P 2ac 2ab'
loop_
    _symmetry_equiv_pos_as_xyz
    'x, y, z'
    '-x+1/2, -y, z+1/2'
    '-x, y+1/2, -z+1/2'
    'x+1/2, -y+1/2, -z'
_cell_length_a     11.2955(8)
_cell_length_b     14.4622(10)
_cell_length_c     23.9698(16)
_cell_angle_alpha     90.00
_cell_angle_beta     90.00
_cell_angle_gamma     90.00
_cell_volume     3915.7(5)
_cell_formula_units_Z     4
_cell_measurement_reflns_used     2277
_cell_measurement_theta_min     2.29
_cell_measurement_theta_max     16.61
_cell_measurement_temperature     292(2)
_exptl_crystal_description     block
_exptl_crystal_colour     blue
_exptl_crystal_size_max     0.20
_exptl_crystal_size_mid     0.20
_exptl_crystal_size_min     0.20
_exptl_crystal_density_diffrn     1.286
_exptl_crystal_density_meas     ?
_exptl_crystal_density_method     'not measured'
_exptl_crystal_F_000     1572
_exptl_absorpt_coefficient_mu     0.662
_exptl_absorpt_correction_type     multi-scan
_exptl_absorpt_process_details     '(SADABS; Sheldrick, 1996)'
_exptl_absorpt_correction_T_min     0.8759
_exptl_absorpt_correction_T_max     0.8759
_exptl_special_details
;
;
_diffrn_ambient_temperature     292(2)
_diffrn_radiation_type     MoK\a
_diffrn_radiation_wavelength     0.71073
_diffrn_radiation_source     'fine-focus sealed tube'
_diffrn_radiation_monochromator     graphite
_diffrn_measurement_device_type     'Bruker SMART CCD area-detector'
_diffrn_measurement_method     '\f and \w'
_diffrn_detector_area_resol_mean     ?
_diffrn_reflns_number     24117
_diffrn_reflns_av_R_equivalents     0.1230
_diffrn_reflns_av_sigmaI/netI     0.1436
_diffrn_reflns_theta_min     1.64
_diffrn_reflns_theta_max     25.00
_diffrn_reflns_theta_full     25.00
_diffrn_measured_fraction_theta_max     1.000
_diffrn_measured_fraction_theta_full     1.000
_diffrn_reflns_limit_h_min     -13
_diffrn_reflns_limit_h_max     13
_diffrn_reflns_limit_k_min     -16
_diffrn_reflns_limit_k_max     17
_diffrn_reflns_limit_l_min     -28
_diffrn_reflns_limit_l_max     24
_diffrn_standards_number     ?
_diffrn_standards_interval_count     ?
_diffrn_standards_interval_time     ?
_diffrn_standards_decay_%     ?
_refine_special_details
;
Refinement of <i>F</i>^2^ against ALL reflections. The weighted <i>R</i>-factor
<i>wR</i> and goodness of fit <i>S</i> are based on <i>F</i>^2^, conventional
<i>R</i>-factors <i>R</i> are based on <i>F</i>, with <i>F</i> set to zero for
negative <i>F</i>^2^. The threshold expression of <i>F</i>^2^ >
\s(<i>F</i>^2^) is used only for calculating <i>R</i>-factors(gt) <i>etc</i>.
and is not relevant to the choice of reflections for refinement.
<i>R</i>-factors based on <i>F</i>^2^ are statistically about twice as large
as those based on <i>F</i>, and <i>R</i>- factors based on ALL data will be
even larger.
;
_reflns_number_total     6894
_reflns_number_gt     4146
_reflns_threshold_expression     I>2\s(I)
_refine_ls_structure_factor_coef     Fsqd
_refine_ls_matrix_type     full
_refine_ls_R_factor_all     0.0926
_refine_ls_R_factor_gt     0.0596
_refine_ls_wR_factor_gt     0.1123
_refine_ls_wR_factor_ref     0.1242
_refine_ls_goodness_of_fit_ref     0.858
_refine_ls_restrained_S_all     0.864
_refine_ls_number_reflns     6894
_refine_ls_number_parameters     504
_refine_ls_number_restraints     8
_refine_ls_hydrogen_treatment     mixed
_refine_ls_weighting_scheme     calc
_refine_ls_weighting_details
                 'calc w=1/[\s^2^(Fo^2^)+(0.0454P)^2^] where P=(Fo^2^+2Fc^2^)/3'
_atom_sites_solution_hydrogens     geom
_atom_sites_solution_primary     direct
_atom_sites_solution_secondary     difmap
_refine_ls_shift/su_max     0.000
_refine_ls_shift/su_mean     0.000
_refine_diff_density_max     0.327
_refine_diff_density_min     -0.285
_refine_ls_extinction_method     none
_refine_ls_extinction_coef     ?
_refine_ls_abs_structure_details     'Flack (1983), 3025 Friedel pairs'
_refine_ls_abs_structure_Flack     0.011(18)
loop_
    _atom_type_symbol
    _atom_type_description
    _atom_type_scat_dispersion_real
    _atom_type_scat_dispersion_imag
    _atom_type_scat_source
    'C' 'C' 0.0033 0.0016
                         'International Tables Vol C Tables 4.2.6.8 and 6.1.1.4'
    'H' 'H' 0.0000 0.0000
                         'International Tables Vol C Tables 4.2.6.8 and 6.1.1.4'
    'N' 'N' 0.0061 0.0033
                         'International Tables Vol C Tables 4.2.6.8 and 6.1.1.4'
    'O' 'O' 0.0106 0.0060
                         'International Tables Vol C Tables 4.2.6.8 and 6.1.1.4'
    'Cu' 'Cu' 0.3201 1.2651
                         'International Tables Vol C Tables 4.2.6.8 and 6.1.1.4'
    'S' 'S' 0.1246 0.1234
                         'International Tables Vol C Tables 4.2.6.8 and 6.1.1.4'
_computing_data_collection     'SMART (Bruker, 2001)'
_computing_cell_refinement     'SAINT-Plus (Bruker, 2001)'
_computing_data_reduction     'SAINT-Plus (Bruker, 2001)'
_computing_structure_solution     'SHELXS97 (Sheldrick, 2008)'
_computing_structure_refinement     'SHELXL97 (Sheldrick, 2008)'
_computing_molecular_graphics     'PLATON (Spek, 2009)'
_computing_publication_material     'SHELXTL (Sheldrick, 2008)'
loop_
    _atom_site_type_symbol
    _atom_site_label
    _atom_site_fract_x
    _atom_site_fract_y
    _atom_site_fract_z
    _atom_site_U_iso_or_equiv
    _atom_site_adp_type
    _atom_site_calc_flag
    _atom_site_refinement_flags
    _atom_site_occupancy
    _atom_site_disorder_assembly
    _atom_site_disorder_group
    Cu Cu1 0.41029(6) 0.06897(4) 0.67483(3) 0.0402(2) Uani d . 1 . .
    C C1 0.5321(6) -0.1163(4) 0.7197(3) 0.0545(18) Uani d . 1 . .
    H H1A 0.6017 -0.0860 0.7348 0.065 Uiso calc R 1 . .
    H H1B 0.5482 -0.1821 0.7176 0.065 Uiso calc R 1 . .
    C C2 0.4268(6) -0.0993(4) 0.7578(3) 0.0529(17) Uani d . 1 . .
    H H2A 0.3581 -0.1310 0.7429 0.063 Uiso calc R 1 . .
    H H2B 0.4435 -0.1250 0.7943 0.063 Uiso calc R 1 . .
    C C3 0.4885(5) 0.0437(4) 0.7989(3) 0.0567(18) Uani d . 1 . .
    H H3A 0.4483 0.0840 0.8251 0.068 Uiso calc R 1 . .
    H H3B 0.5315 -0.0024 0.8201 0.068 Uiso calc R 1 . .
    C C4 0.5726(5) 0.0984(4) 0.7658(3) 0.0419(15) Uani d . 1 . .
    C C5 0.7267(6) 0.1826(4) 0.7440(3) 0.0432(16) Uani d . 1 . .
    C C6 0.8317(5) 0.2358(4) 0.7412(3) 0.0536(18) Uani d . 1 . .
    H H6 0.8828 0.2388 0.7716 0.064 Uiso calc R 1 . .
    C C7 0.8567(6) 0.2829(4) 0.6930(3) 0.0609(19) Uani d . 1 . .
    H H7 0.9246 0.3190 0.6905 0.073 Uiso calc R 1 . .
    C C8 0.7806(6) 0.2762(4) 0.6483(3) 0.0519(17) Uani d . 1 . .
    H H8 0.7997 0.3082 0.6159 0.062 Uiso calc R 1 . .
    C C9 0.6757(5) 0.2239(4) 0.6489(3) 0.0435(15) Uani d . 1 . .
    H H9 0.6266 0.2205 0.6178 0.052 Uiso calc R 1 . .
    C C10 0.6489(5) 0.1778(3) 0.6976(3) 0.0391(15) Uani d . 1 . .
    C C11 0.2773(6) 0.0178(4) 0.7808(3) 0.0525(18) Uani d . 1 . .
    H H11A 0.2692 0.0104 0.8208 0.063 Uiso calc R 1 . .
    H H11B 0.2229 -0.0244 0.7625 0.063 Uiso calc R 1 . .
    C C12 0.2497(6) 0.1153(5) 0.7644(3) 0.0510(17) Uani d . 1 . .
    C C13 0.1756(6) 0.2585(5) 0.7633(3) 0.0548(17) Uani d . 1 . .
    C C14 0.1185(6) 0.3424(5) 0.7727(3) 0.068(2) Uani d . 1 . .
    H H14 0.0694 0.3510 0.8034 0.081 Uiso calc R 1 . .
    C C15 0.1372(6) 0.4103(5) 0.7355(4) 0.070(2) Uani d . 1 . .
    H H15 0.1017 0.4677 0.7411 0.084 Uiso calc R 1 . .
    C C16 0.2068(6) 0.3970(4) 0.6900(3) 0.066(2) Uani d . 1 . .
    H H16 0.2152 0.4456 0.6649 0.079 Uiso calc R 1 . .
    C C17 0.2669(6) 0.3141(4) 0.6788(3) 0.0576(17) Uani d . 1 . .
    H H17 0.3147 0.3067 0.6475 0.069 Uiso calc R 1 . .
    C C18 0.2503(5) 0.2434(4) 0.7176(3) 0.0457(16) Uani d . 1 . .
    C C19 0.4289(5) -0.1352(4) 0.6300(3) 0.0528(17) Uani d . 1 . .
    H H19A 0.4248 -0.1970 0.6455 0.063 Uiso calc R 1 . .
    H H19B 0.4601 -0.1400 0.5924 0.063 Uiso calc R 1 . .
    C C20 0.3083(5) -0.0949(4) 0.6279(2) 0.0441(16) Uani d . 1 . .
    C C21 0.1152(5) -0.0807(4) 0.6074(2) 0.0503(16) Uani d . 1 . .
    C C22 0.0023(6) -0.0876(6) 0.5883(3) 0.067(2) Uani d . 1 . .
    H H22 -0.0233 -0.1395 0.5688 0.080 Uiso calc R 1 . .
    C C23 -0.0703(5) -0.0169(6) 0.5986(3) 0.068(2) Uani d . 1 . .
    H H23 -0.1482 -0.0210 0.5862 0.082 Uiso calc R 1 . .
    C C24 -0.0362(5) 0.0618(6) 0.6265(3) 0.069(2) Uani d . 1 . .
    H H24 -0.0910 0.1086 0.6329 0.083 Uiso calc R 1 . .
    C C25 0.0780(5) 0.0718(4) 0.6451(2) 0.0514(15) Uani d . 1 . .
    H H25 0.1016 0.1248 0.6640 0.062 Uiso calc R 1 . .
    C C26 0.1573(5) 0.0002(4) 0.6347(2) 0.0403(14) Uani d . 1 . .
    C C27 0.6134(5) -0.0561(4) 0.6309(2) 0.0482(16) Uani d . 1 . .
    H H27A 0.6452 -0.1107 0.6127 0.058 Uiso calc R 1 . .
    H H27B 0.6739 -0.0306 0.6552 0.058 Uiso calc R 1 . .
    C C28 0.5758(5) 0.0144(4) 0.5882(2) 0.0427(15) Uani d . 1 . .
    C C29 0.5699(5) 0.0998(4) 0.5127(3) 0.0465(16) Uani d . 1 . .
    C C30 0.5874(7) 0.1418(5) 0.4609(3) 0.0681(19) Uani d . 1 . .
    H H30 0.6451 0.1211 0.4362 0.082 Uiso calc R 1 . .
    C C31 0.5166(8) 0.2137(6) 0.4484(3) 0.088(3) Uani d . 1 . .
    H H31 0.5264 0.2446 0.4147 0.106 Uiso calc R 1 . .
    C C32 0.4303(8) 0.2421(5) 0.4847(3) 0.078(2) Uani d . 1 . .
    H H32 0.3818 0.2911 0.4743 0.094 Uiso calc R 1 . .
    C C33 0.4121(6) 0.2014(4) 0.5360(3) 0.0593(17) Uani d . 1 . .
    H H33 0.3538 0.2225 0.5602 0.071 Uiso calc R 1 . .
    C C34 0.4840(5) 0.1282(4) 0.5497(2) 0.0419(15) Uani d . 1 . .
    S S1 0.2921(2) 0.62535(16) 0.56513(9) 0.0726(6) Uani d D 1 . .
    N N1 0.3999(5) -0.0027(3) 0.76355(19) 0.0453(12) Uani d . 1 . .
    N N2 0.5068(4) -0.0799(3) 0.66312(19) 0.0429(12) Uani d . 1 . .
    N N3 0.5531(4) 0.1224(3) 0.7127(2) 0.0397(12) Uani d . 1 . .
    N N4 0.6752(4) 0.1328(3) 0.7848(2) 0.0494(13) Uani d . 1 . .
    H H4 0.7036 0.1244 0.8177 0.059 Uiso calc R 1 . .
    N N5 0.2998(4) 0.1544(3) 0.7202(2) 0.0458(13) Uani d . 1 . .
    N N6 0.1771(5) 0.1751(4) 0.7923(2) 0.0619(15) Uani d . 1 . .
    H H6A 0.1390 0.1633 0.8225 0.074 Uiso calc R 1 . .
    N N7 0.2783(4) -0.0116(3) 0.64646(19) 0.0421(12) Uani d . 1 . .
    N N8 0.2130(5) -0.1385(4) 0.6043(2) 0.0620(16) Uani d . 1 . .
    H H8A 0.2136 -0.1929 0.5899 0.074 Uiso calc R 1 . .
    N N9 0.4898(4) 0.0749(3) 0.59723(18) 0.0396(11) Uani d . 1 . .
    N N10 0.6270(4) 0.0264(4) 0.5393(2) 0.0547(15) Uani d . 1 . .
    H H10 0.6850 -0.0053 0.5261 0.066 Uiso calc R 1 . .
    O O1 0.2192(9) 0.6036(9) 0.6143(4) 0.091(4) Uani d PD 0.711(16) A 1
    O O2 0.4106(11) 0.6476(11) 0.5839(8) 0.106(5) Uani d PD 0.711(16) A 1
    O O3 0.2917(7) 0.5505(6) 0.5278(4) 0.083(4) Uani d PD 0.711(16) A 1
    O O4 0.2360(9) 0.7064(6) 0.5391(4) 0.123(5) Uani d PD 0.711(16) A 1
    O O1' 0.2411(16) 0.6240(16) 0.5109(5) 0.080(9) Uani d PD 0.289(16) A 2
    O O3' 0.229(2) 0.6638(19) 0.6090(8) 0.083(8) Uani d PD 0.289(16) A 2
    O O2' 0.337(3) 0.5324(12) 0.5775(16) 0.179(15) Uani d PD 0.289(16) A 2
    O O4' 0.393(3) 0.688(3) 0.565(2) 0.148(18) Uani d PD 0.289(16) A 2
    O O1W 0.0258(8) 0.1349(7) 0.8784(4) 0.179(4) Uani d . 1 . .
    H H1WA 0.022(11) 0.160(9) 0.918(5) 0.214 Uiso d . 1 . .
    H H1WB -0.003(12) 0.072(9) 0.871(6) 0.214 Uiso d . 1 . .
loop_
    _atom_site_aniso_label
    _atom_site_aniso_U_11
    _atom_site_aniso_U_22
    _atom_site_aniso_U_33
    _atom_site_aniso_U_12
    _atom_site_aniso_U_13
    _atom_site_aniso_U_23
    Cu1 0.0338(4) 0.0439(4) 0.0430(4) -0.0025(4) -0.0032(4) -0.0025(4)
    C1 0.051(4) 0.047(4) 0.066(5) 0.003(3) -0.007(4) 0.025(3)
    C2 0.050(4) 0.053(4) 0.056(4) -0.017(3) -0.003(4) 0.025(3)
    C3 0.045(4) 0.071(5) 0.054(4) -0.004(3) -0.008(3) 0.012(4)
    C4 0.040(4) 0.040(3) 0.046(4) 0.000(3) -0.007(3) 0.003(3)
    C5 0.052(4) 0.033(3) 0.045(4) -0.007(3) -0.001(3) -0.008(3)
    C6 0.030(4) 0.063(4) 0.069(5) 0.002(3) -0.018(3) -0.011(4)
    C7 0.043(4) 0.062(4) 0.078(6) -0.009(3) -0.004(4) 0.002(4)
    C8 0.053(4) 0.045(4) 0.057(4) -0.011(3) 0.014(4) 0.000(3)
    C9 0.046(4) 0.039(3) 0.046(4) -0.001(3) 0.001(3) -0.003(3)
    C10 0.039(4) 0.030(3) 0.049(4) 0.004(3) -0.005(3) -0.003(3)
    C11 0.060(5) 0.051(4) 0.047(4) -0.022(3) 0.012(4) 0.007(3)
    C12 0.047(4) 0.067(5) 0.039(4) -0.006(4) 0.010(3) -0.007(4)
    C13 0.055(4) 0.056(4) 0.053(4) -0.003(4) 0.004(4) -0.011(4)
    C14 0.039(4) 0.086(5) 0.078(6) 0.005(4) 0.005(4) -0.031(5)
    C15 0.069(5) 0.054(5) 0.087(6) 0.004(4) -0.006(4) -0.015(5)
    C16 0.071(5) 0.049(4) 0.078(6) 0.004(4) -0.032(5) 0.001(4)
    C17 0.069(5) 0.061(4) 0.043(4) -0.005(4) -0.016(4) -0.002(4)
    C18 0.048(4) 0.047(4) 0.042(4) -0.008(3) -0.016(3) -0.011(3)
    C19 0.037(4) 0.037(3) 0.084(5) 0.001(3) -0.009(4) -0.007(3)
    C20 0.038(4) 0.042(4) 0.052(4) -0.007(3) -0.009(3) -0.006(3)
    C21 0.038(4) 0.058(4) 0.055(4) 0.007(3) -0.007(3) 0.000(3)
    C22 0.036(4) 0.092(6) 0.073(5) -0.013(4) -0.013(4) -0.011(4)
    C23 0.022(4) 0.110(6) 0.072(5) -0.006(4) -0.012(4) -0.011(5)
    C24 0.036(4) 0.094(5) 0.079(5) 0.011(4) -0.006(4) 0.009(5)
    C25 0.039(3) 0.051(3) 0.064(4) 0.005(4) -0.008(3) 0.009(3)
    C26 0.036(4) 0.048(4) 0.037(3) -0.003(3) -0.005(3) -0.002(3)
    C27 0.038(4) 0.050(4) 0.057(4) 0.003(3) 0.000(3) -0.004(3)
    C28 0.034(4) 0.053(4) 0.041(4) -0.006(3) -0.003(3) -0.005(3)
    C29 0.038(4) 0.052(4) 0.049(4) 0.001(3) -0.013(3) 0.002(3)
    C30 0.067(5) 0.098(5) 0.039(4) 0.005(5) -0.015(4) 0.002(4)
    C31 0.085(6) 0.131(7) 0.048(5) 0.012(6) -0.005(5) 0.040(5)
    C32 0.100(7) 0.087(5) 0.048(5) 0.040(5) -0.014(5) 0.007(4)
    C33 0.052(4) 0.075(5) 0.051(4) 0.006(4) -0.001(4) 0.001(4)
    C34 0.036(4) 0.053(4) 0.036(4) 0.003(3) -0.004(3) 0.002(3)
    S1 0.0867(17) 0.0730(14) 0.0581(14) -0.0143(13) -0.0084(13) -0.0081(13)
    N1 0.040(3) 0.042(3) 0.054(3) -0.003(3) 0.005(3) 0.002(2)
    N2 0.029(2) 0.049(3) 0.050(3) -0.001(2) -0.008(2) 0.006(3)
    N3 0.030(3) 0.047(3) 0.042(3) -0.010(2) -0.008(2) 0.005(2)
    N4 0.054(4) 0.053(3) 0.041(3) -0.007(3) -0.017(3) -0.002(3)
    N5 0.046(3) 0.050(3) 0.042(3) 0.003(3) 0.003(3) -0.005(3)
    N6 0.053(4) 0.087(4) 0.046(4) -0.003(3) 0.021(3) -0.014(3)
    N7 0.032(3) 0.037(3) 0.057(3) 0.001(2) -0.003(3) -0.009(3)
    N8 0.054(4) 0.053(3) 0.079(4) 0.004(3) -0.006(3) -0.024(3)
    N9 0.032(3) 0.046(3) 0.041(3) 0.006(3) 0.003(2) -0.004(3)
    N10 0.036(3) 0.082(4) 0.046(3) 0.011(3) 0.005(3) -0.011(3)
    O1 0.100(7) 0.106(9) 0.065(6) 0.023(7) -0.008(5) 0.005(6)
    O2 0.094(8) 0.102(10) 0.121(11) -0.044(8) -0.042(7) -0.018(8)
    O3 0.072(6) 0.090(7) 0.087(7) -0.007(5) -0.003(5) -0.056(6)
    O4 0.174(11) 0.088(8) 0.106(8) 0.010(7) -0.012(7) 0.014(6)
    O1' 0.097(16) 0.08(2) 0.059(13) -0.002(13) -0.010(11) 0.007(12)
    O3' 0.095(17) 0.083(18) 0.070(16) 0.022(16) -0.004(12) -0.019(15)
    O2' 0.18(3) 0.19(3) 0.17(4) -0.01(2) 0.01(3) 0.00(2)
    O4' 0.14(3) 0.15(4) 0.16(4) -0.02(3) 0.00(3) -0.02(3)
    O1W 0.129(7) 0.246(11) 0.161(8) -0.030(7) 0.041(6) 0.028(9)
_geom_special_details
;
All e.s.d.'s (except the e.s.d. in the dihedral angle between two l.s. planes)
are estimated using the full covariance matrix. The cell e.s.d.'s are taken
into account individually in the estimation of e.s.d.'s in distances, angles
and torsion angles; correlations between e.s.d.'s in cell parameters are only
used when they are defined by crystal symmetry. An approximate (isotropic)
treatment of cell e.s.d.'s is used for estimating e.s.d.'s involving l.s.
planes.
;
loop_
    _geom_bond_atom_site_label_1
    _geom_bond_atom_site_label_2
    _geom_bond_site_symmetry_2
    _geom_bond_distance
    _geom_bond_publ_flag
    Cu1 N3 . 2.006(4) ?
    Cu1 N7 . 2.011(5) ?
    Cu1 N5 . 2.065(5) ?
    Cu1 N9 . 2.067(4) ?
    Cu1 N1 . 2.369(4) ?
    Cu1 N2 . 2.429(5) ?
    C1 N2 . 1.483(7) ?
    C1 C2 . 1.520(8) ?
    C1 H1A . 0.9700 ?
    C1 H1B . 0.9700 ?
    C2 N1 . 1.436(7) ?
    C2 H2A . 0.9700 ?
    C2 H2B . 0.9700 ?
    C3 C4 . 1.469(7) ?
    C3 N1 . 1.472(7) ?
    C3 H3A . 0.9700 ?
    C3 H3B . 0.9700 ?
    C4 N3 . 1.337(7) ?
    C4 N4 . 1.341(7) ?
    C5 N4 . 1.346(7) ?
    C5 C6 . 1.415(8) ?
    C5 C10 . 1.419(8) ?
    C6 C7 . 1.372(8) ?
    C6 H6 . 0.9300 ?
    C7 C8 . 1.376(8) ?
    C7 H7 . 0.9300 ?
    C8 C9 . 1.406(8) ?
    C8 H8 . 0.9300 ?
    C9 C10 . 1.379(7) ?
    C9 H9 . 0.9300 ?
    C10 N3 . 1.394(7) ?
    C11 N1 . 1.475(7) ?
    C11 C12 . 1.496(8) ?
    C11 H11A . 0.9700 ?
    C11 H11B . 0.9700 ?
    C12 N5 . 1.330(7) ?
    C12 N6 . 1.366(7) ?
    C13 N6 . 1.391(7) ?
    C13 C14 . 1.393(8) ?
    C13 C18 . 1.401(8) ?
    C14 C15 . 1.343(9) ?
    C14 H14 . 0.9300 ?
    C15 C16 . 1.359(9) ?
    C15 H15 . 0.9300 ?
    C16 C17 . 1.404(8) ?
    C16 H16 . 0.9300 ?
    C17 C18 . 1.394(8) ?
    C17 H17 . 0.9300 ?
    C18 N5 . 1.405(7) ?
    C19 N2 . 1.430(6) ?
    C19 C20 . 1.482(8) ?
    C19 H19A . 0.9700 ?
    C19 H19B . 0.9700 ?
    C20 N7 . 1.328(6) ?
    C20 N8 . 1.369(7) ?
    C21 C22 . 1.358(8) ?
    C21 N8 . 1.387(7) ?
    C21 C26 . 1.422(7) ?
    C22 C23 . 1.334(9) ?
    C22 H22 . 0.9300 ?
    C23 C24 . 1.376(9) ?
    C23 H23 . 0.9300 ?
    C24 C25 . 1.372(8) ?
    C24 H24 . 0.9300 ?
    C25 C26 . 1.392(7) ?
    C25 H25 . 0.9300 ?
    C26 N7 . 1.406(7) ?
    C27 N2 . 1.472(6) ?
    C27 C28 . 1.506(7) ?
    C27 H27A . 0.9700 ?
    C27 H27B . 0.9700 ?
    C28 N10 . 1.319(6) ?
    C28 N9 . 1.324(7) ?
    C29 C34 . 1.376(8) ?
    C29 N10 . 1.395(7) ?
    C29 C30 . 1.396(8) ?
    C30 C31 . 1.345(9) ?
    C30 H30 . 0.9300 ?
    C31 C32 . 1.369(9) ?
    C31 H31 . 0.9300 ?
    C32 C33 . 1.378(8) ?
    C32 H32 . 0.9300 ?
    C33 C34 . 1.375(8) ?
    C33 H33 . 0.9300 ?
    C34 N9 . 1.378(7) ?
    S1 O3' . 1.385(10) ?
    S1 O3 . 1.405(6) ?
    S1 O1' . 1.422(9) ?
    S1 O2 . 1.449(8) ?
    S1 O4' . 1.451(10) ?
    S1 O2' . 1.467(10) ?
    S1 O4 . 1.471(7) ?
    S1 O1 . 1.472(7) ?
    N4 H4 . 0.8600 ?
    N6 H6A . 0.8600 ?
    N8 H8A . 0.8600 ?
    N10 H10 . 0.8600 ?
    O1W H1WA . 1.02(12) ?
    O1W H1WB . 0.98(12) ?
loop_
    _geom_angle_atom_site_label_1
    _geom_angle_atom_site_label_2
    _geom_angle_atom_site_label_3
    _geom_angle_site_symmetry_1
    _geom_angle_site_symmetry_3
    _geom_angle
    _geom_angle_publ_flag
    N3 Cu1 N7 . . 166.55(19) ?
    N3 Cu1 N5 . . 90.97(19) ?
    N7 Cu1 N5 . . 94.41(19) ?
    N3 Cu1 N9 . . 92.43(18) ?
    N7 Cu1 N9 . . 92.39(18) ?
    N5 Cu1 N9 . . 135.3(2) ?
    N3 Cu1 N1 . . 78.56(18) ?
    N7 Cu1 N1 . . 90.77(18) ?
    N5 Cu1 N1 . . 76.09(18) ?
    N9 Cu1 N1 . . 147.93(18) ?
    N3 Cu1 N2 . . 91.89(16) ?
    N7 Cu1 N2 . . 77.29(16) ?
    N5 Cu1 N2 . . 149.57(17) ?
    N9 Cu1 N2 . . 74.78(17) ?
    N1 Cu1 N2 . . 74.83(15) ?
    N2 C1 C2 . . 109.9(5) ?
    N2 C1 H1A . . 109.7 ?
    C2 C1 H1A . . 109.7 ?
    N2 C1 H1B . . 109.7 ?
    C2 C1 H1B . . 109.7 ?
    H1A C1 H1B . . 108.2 ?
    N1 C2 C1 . . 112.4(5) ?
    N1 C2 H2A . . 109.1 ?
    C1 C2 H2A . . 109.1 ?
    N1 C2 H2B . . 109.1 ?
    C1 C2 H2B . . 109.1 ?
    H2A C2 H2B . . 107.9 ?
    C4 C3 N1 . . 112.0(5) ?
    C4 C3 H3A . . 109.2 ?
    N1 C3 H3A . . 109.2 ?
    C4 C3 H3B . . 109.2 ?
    N1 C3 H3B . . 109.2 ?
    H3A C3 H3B . . 107.9 ?
    N3 C4 N4 . . 111.6(5) ?
    N3 C4 C3 . . 123.2(5) ?
    N4 C4 C3 . . 125.2(5) ?
    N4 C5 C6 . . 133.4(6) ?
    N4 C5 C10 . . 105.9(5) ?
    C6 C5 C10 . . 120.6(6) ?
    C7 C6 C5 . . 118.9(6) ?
    C7 C6 H6 . . 120.6 ?
    C5 C6 H6 . . 120.6 ?
    C6 C7 C8 . . 119.5(6) ?
    C6 C7 H7 . . 120.3 ?
    C8 C7 H7 . . 120.3 ?
    C7 C8 C9 . . 123.8(6) ?
    C7 C8 H8 . . 118.1 ?
    C9 C8 H8 . . 118.1 ?
    C10 C9 C8 . . 117.0(6) ?
    C10 C9 H9 . . 121.5 ?
    C8 C9 H9 . . 121.5 ?
    C9 C10 N3 . . 131.9(5) ?
    C9 C10 C5 . . 120.3(5) ?
    N3 C10 C5 . . 107.8(5) ?
    N1 C11 C12 . . 108.2(5) ?
    N1 C11 H11A . . 110.1 ?
    C12 C11 H11A . . 110.1 ?
    N1 C11 H11B . . 110.1 ?
    C12 C11 H11B . . 110.1 ?
    H11A C11 H11B . . 108.4 ?
    N5 C12 N6 . . 112.0(6) ?
    N5 C12 C11 . . 121.4(6) ?
    N6 C12 C11 . . 126.5(6) ?
    N6 C13 C14 . . 132.9(7) ?
    N6 C13 C18 . . 104.4(6) ?
    C14 C13 C18 . . 122.7(7) ?
    C15 C14 C13 . . 117.2(7) ?
    C15 C14 H14 . . 121.4 ?
    C13 C14 H14 . . 121.4 ?
    C14 C15 C16 . . 121.4(7) ?
    C14 C15 H15 . . 119.3 ?
    C16 C15 H15 . . 119.3 ?
    C15 C16 C17 . . 123.7(7) ?
    C15 C16 H16 . . 118.2 ?
    C17 C16 H16 . . 118.2 ?
    C18 C17 C16 . . 115.7(7) ?
    C18 C17 H17 . . 122.2 ?
    C16 C17 H17 . . 122.2 ?
    C17 C18 C13 . . 119.3(6) ?
    C17 C18 N5 . . 130.3(6) ?
    C13 C18 N5 . . 110.3(6) ?
    N2 C19 C20 . . 111.4(5) ?
    N2 C19 H19A . . 109.4 ?
    C20 C19 H19A . . 109.4 ?
    N2 C19 H19B . . 109.4 ?
    C20 C19 H19B . . 109.4 ?
    H19A C19 H19B . . 108.0 ?
    N7 C20 N8 . . 110.8(5) ?
    N7 C20 C19 . . 125.4(5) ?
    N8 C20 C19 . . 123.8(5) ?
    C22 C21 N8 . . 133.2(7) ?
    C22 C21 C26 . . 122.0(6) ?
    N8 C21 C26 . . 104.7(5) ?
    C23 C22 C21 . . 117.2(7) ?
    C23 C22 H22 . . 121.4 ?
    C21 C22 H22 . . 121.4 ?
    C22 C23 C24 . . 123.5(6) ?
    C22 C23 H23 . . 118.2 ?
    C24 C23 H23 . . 118.2 ?
    C25 C24 C23 . . 120.6(7) ?
    C25 C24 H24 . . 119.7 ?
    C23 C24 H24 . . 119.7 ?
    C24 C25 C26 . . 118.0(6) ?
    C24 C25 H25 . . 121.0 ?
    C26 C25 H25 . . 121.0 ?
    C25 C26 N7 . . 132.9(5) ?
    C25 C26 C21 . . 118.6(5) ?
    N7 C26 C21 . . 108.5(5) ?
    N2 C27 C28 . . 106.5(4) ?
    N2 C27 H27A . . 110.4 ?
    C28 C27 H27A . . 110.4 ?
    N2 C27 H27B . . 110.4 ?
    C28 C27 H27B . . 110.4 ?
    H27A C27 H27B . . 108.6 ?
    N10 C28 N9 . . 112.4(5) ?
    N10 C28 C27 . . 124.7(5) ?
    N9 C28 C27 . . 122.9(5) ?
    C34 C29 N10 . . 105.0(5) ?
    C34 C29 C30 . . 122.8(6) ?
    N10 C29 C30 . . 132.2(6) ?
    C31 C30 C29 . . 116.8(7) ?
    C31 C30 H30 . . 121.6 ?
    C29 C30 H30 . . 121.6 ?
    C30 C31 C32 . . 120.9(7) ?
    C30 C31 H31 . . 119.5 ?
    C32 C31 H31 . . 119.5 ?
    C31 C32 C33 . . 123.0(7) ?
    C31 C32 H32 . . 118.5 ?
    C33 C32 H32 . . 118.5 ?
    C34 C33 C32 . . 117.0(6) ?
    C34 C33 H33 . . 121.5 ?
    C32 C33 H33 . . 121.5 ?
    C33 C34 C29 . . 119.5(6) ?
    C33 C34 N9 . . 131.1(6) ?
    C29 C34 N9 . . 109.4(5) ?
    O3' S1 O3 . . 142.4(13) ?
    O3' S1 O1' . . 119.5(15) ?
    O3' S1 O2 . . 98.5(15) ?
    O3 S1 O2 . . 111.8(9) ?
    O1' S1 O2 . . 131.4(11) ?
    O3 S1 O4' . . 119(3) ?
    O1' S1 O4' . . 109(2) ?
    O3' S1 O2' . . 113.0(16) ?
    O3 S1 O2' . . 54.8(15) ?
    O1' S1 O2' . . 108.2(17) ?
    O2 S1 O2' . . 79.7(15) ?
    O4' S1 O2' . . 107(2) ?
    O3 S1 O4 . . 110.1(6) ?
    O2' S1 O4 . . 164.8(16) ?
    O3 S1 O1 . . 110.1(7) ?
    O1' S1 O1 . . 120.2(9) ?
    O2 S1 O1 . . 108.4(9) ?
    O4' S1 O1 . . 125(2) ?
    O2' S1 O1 . . 80.5(13) ?
    O4 S1 O1 . . 105.6(6) ?
    C2 N1 C3 . . 110.8(5) ?
    C2 N1 C11 . . 114.9(5) ?
    C3 N1 C11 . . 112.7(5) ?
    C2 N1 Cu1 . . 109.2(3) ?
    C3 N1 Cu1 . . 106.5(3) ?
    C11 N1 Cu1 . . 102.1(3) ?
    C19 N2 C27 . . 110.0(5) ?
    C19 N2 C1 . . 115.3(5) ?
    C27 N2 C1 . . 113.9(4) ?
    C19 N2 Cu1 . . 106.5(3) ?
    C27 N2 Cu1 . . 102.8(3) ?
    C1 N2 Cu1 . . 107.2(3) ?
    C4 N3 C10 . . 105.6(5) ?
    C4 N3 Cu1 . . 117.6(4) ?
    C10 N3 Cu1 . . 136.7(4) ?
    C4 N4 C5 . . 109.0(5) ?
    C4 N4 H4 . . 125.5 ?
    C5 N4 H4 . . 125.5 ?
    C12 N5 C18 . . 104.9(5) ?
    C12 N5 Cu1 . . 115.0(4) ?
    C18 N5 Cu1 . . 140.0(4) ?
    C12 N6 C13 . . 108.2(5) ?
    C12 N6 H6A . . 125.9 ?
    C13 N6 H6A . . 125.9 ?
    C20 N7 C26 . . 106.9(5) ?
    C20 N7 Cu1 . . 116.8(4) ?
    C26 N7 Cu1 . . 135.9(4) ?
    C20 N8 C21 . . 109.1(5) ?
    C20 N8 H8A . . 125.4 ?
    C21 N8 H8A . . 125.4 ?
    C28 N9 C34 . . 105.6(5) ?
    C28 N9 Cu1 . . 116.0(4) ?
    C34 N9 Cu1 . . 138.3(4) ?
    C28 N10 C29 . . 107.6(5) ?
    C28 N10 H10 . . 126.2 ?
    C29 N10 H10 . . 126.2 ?
    H1WA O1W H1WB . . 119(10) ?
loop_
    _geom_torsion_atom_site_label_1
    _geom_torsion_atom_site_label_2
    _geom_torsion_atom_site_label_3
    _geom_torsion_atom_site_label_4
    _geom_torsion_site_symmetry_1
    _geom_torsion_site_symmetry_2
    _geom_torsion_site_symmetry_3
    _geom_torsion_site_symmetry_4
    _geom_torsion
    _geom_torsion_publ_flag
    N2 C1 C2 N1 . . . . -60.5(7) ?
    N1 C3 C4 N3 . . . . 16.2(8) ?
    N1 C3 C4 N4 . . . . -166.1(5) ?
    N4 C5 C6 C7 . . . . -176.8(6) ?
    C10 C5 C6 C7 . . . . 0.2(9) ?
    C5 C6 C7 C8 . . . . -1.0(9) ?
    C6 C7 C8 C9 . . . . 0.6(10) ?
    C7 C8 C9 C10 . . . . 0.5(9) ?
    C8 C9 C10 N3 . . . . 178.5(5) ?
    C8 C9 C10 C5 . . . . -1.3(8) ?
    N4 C5 C10 C9 . . . . 178.7(5) ?
    C6 C5 C10 C9 . . . . 1.0(8) ?
    N4 C5 C10 N3 . . . . -1.1(6) ?
    C6 C5 C10 N3 . . . . -178.9(5) ?
    N1 C11 C12 N5 . . . . 30.3(8) ?
    N1 C11 C12 N6 . . . . -147.1(6) ?
    N6 C13 C14 C15 . . . . 179.8(7) ?
    C18 C13 C14 C15 . . . . 0.2(10) ?
    C13 C14 C15 C16 . . . . 1.5(10) ?
    C14 C15 C16 C17 . . . . -1.9(11) ?
    C15 C16 C17 C18 . . . . 0.6(9) ?
    C16 C17 C18 C13 . . . . 1.0(8) ?
    C16 C17 C18 N5 . . . . -177.3(6) ?
    N6 C13 C18 C17 . . . . 178.8(5) ?
    C14 C13 C18 C17 . . . . -1.5(9) ?
    N6 C13 C18 N5 . . . . -2.5(7) ?
    C14 C13 C18 N5 . . . . 177.2(6) ?
    N2 C19 C20 N7 . . . . 9.9(9) ?
    N2 C19 C20 N8 . . . . -172.6(5) ?
    N8 C21 C22 C23 . . . . -179.5(6) ?
    C26 C21 C22 C23 . . . . -3.4(10) ?
    C21 C22 C23 C24 . . . . 0.9(11) ?
    C22 C23 C24 C25 . . . . 0.7(11) ?
    C23 C24 C25 C26 . . . . 0.1(9) ?
    C24 C25 C26 N7 . . . . 178.6(6) ?
    C24 C25 C26 C21 . . . . -2.4(8) ?
    C22 C21 C26 C25 . . . . 4.2(9) ?
    N8 C21 C26 C25 . . . . -178.8(5) ?
    C22 C21 C26 N7 . . . . -176.6(6) ?
    N8 C21 C26 N7 . . . . 0.5(6) ?
    N2 C27 C28 N10 . . . . -151.8(5) ?
    N2 C27 C28 N9 . . . . 31.6(7) ?
    C34 C29 C30 C31 . . . . 1.0(10) ?
    N10 C29 C30 C31 . . . . -178.8(7) ?
    C29 C30 C31 C32 . . . . -1.5(11) ?
    C30 C31 C32 C33 . . . . 1.6(13) ?
    C31 C32 C33 C34 . . . . -1.1(11) ?
    C32 C33 C34 C29 . . . . 0.6(9) ?
    C32 C33 C34 N9 . . . . 178.6(6) ?
    N10 C29 C34 C33 . . . . 179.2(5) ?
    C30 C29 C34 C33 . . . . -0.6(9) ?
    N10 C29 C34 N9 . . . . 0.9(6) ?
    C30 C29 C34 N9 . . . . -179.0(5) ?
    C1 C2 N1 C3 . . . . -73.3(6) ?
    C1 C2 N1 C11 . . . . 157.6(5) ?
    C1 C2 N1 Cu1 . . . . 43.6(6) ?
    C4 C3 N1 C2 . . . . 103.5(6) ?
    C4 C3 N1 C11 . . . . -126.3(5) ?
    C4 C3 N1 Cu1 . . . . -15.1(6) ?
    C12 C11 N1 C2 . . . . -158.9(5) ?
    C12 C11 N1 C3 . . . . 72.9(6) ?
    C12 C11 N1 Cu1 . . . . -40.9(5) ?
    N3 Cu1 N1 C2 . . . . -109.8(4) ?
    N7 Cu1 N1 C2 . . . . 61.9(4) ?
    N5 Cu1 N1 C2 . . . . 156.3(4) ?
    N9 Cu1 N1 C2 . . . . -33.8(6) ?
    N2 Cu1 N1 C2 . . . . -14.7(4) ?
    N3 Cu1 N1 C3 . . . . 9.8(4) ?
    N7 Cu1 N1 C3 . . . . -178.4(4) ?
    N5 Cu1 N1 C3 . . . . -84.0(4) ?
    N9 Cu1 N1 C3 . . . . 85.9(4) ?
    N2 Cu1 N1 C3 . . . . 105.0(4) ?
    N3 Cu1 N1 C11 . . . . 128.2(4) ?
    N7 Cu1 N1 C11 . . . . -60.0(3) ?
    N5 Cu1 N1 C11 . . . . 34.3(3) ?
    N9 Cu1 N1 C11 . . . . -155.8(4) ?
    N2 Cu1 N1 C11 . . . . -136.7(4) ?
    C20 C19 N2 C27 . . . . -126.3(5) ?
    C20 C19 N2 C1 . . . . 103.2(5) ?
    C20 C19 N2 Cu1 . . . . -15.6(6) ?
    C28 C27 N2 C19 . . . . 72.6(6) ?
    C28 C27 N2 C1 . . . . -156.1(4) ?
    C28 C27 N2 Cu1 . . . . -40.5(4) ?
    C2 C1 N2 C19 . . . . -76.2(6) ?
    C2 C1 N2 C27 . . . . 155.2(5) ?
    C2 C1 N2 Cu1 . . . . 42.2(5) ?
    N3 Cu1 N2 C19 . . . . -173.6(4) ?
    N7 Cu1 N2 C19 . . . . 14.4(4) ?
    N5 Cu1 N2 C19 . . . . 91.2(5) ?
    N9 Cu1 N2 C19 . . . . -81.6(4) ?
    N1 Cu1 N2 C19 . . . . 108.8(4) ?
    N3 Cu1 N2 C27 . . . . -57.9(3) ?
    N7 Cu1 N2 C27 . . . . 130.1(3) ?
    N5 Cu1 N2 C27 . . . . -153.1(4) ?
    N9 Cu1 N2 C27 . . . . 34.1(3) ?
    N1 Cu1 N2 C27 . . . . -135.6(3) ?
    N3 Cu1 N2 C1 . . . . 62.4(4) ?
    N7 Cu1 N2 C1 . . . . -109.5(4) ?
    N5 Cu1 N2 C1 . . . . -32.7(5) ?
    N9 Cu1 N2 C1 . . . . 154.4(4) ?
    N1 Cu1 N2 C1 . . . . -15.2(3) ?
    N4 C4 N3 C10 . . . . -1.4(6) ?
    C3 C4 N3 C10 . . . . 176.5(5) ?
    N4 C4 N3 Cu1 . . . . 175.1(3) ?
    C3 C4 N3 Cu1 . . . . -6.9(7) ?
    C9 C10 N3 C4 . . . . -178.3(6) ?
    C5 C10 N3 C4 . . . . 1.6(6) ?
    C9 C10 N3 Cu1 . . . . 6.2(9) ?
    C5 C10 N3 Cu1 . . . . -174.0(4) ?
    N7 Cu1 N3 C4 . . . . -40.2(10) ?
    N5 Cu1 N3 C4 . . . . 73.4(4) ?
    N9 Cu1 N3 C4 . . . . -151.1(4) ?
    N1 Cu1 N3 C4 . . . . -2.2(4) ?
    N2 Cu1 N3 C4 . . . . -76.3(4) ?
    N7 Cu1 N3 C10 . . . . 135.0(8) ?
    N5 Cu1 N3 C10 . . . . -111.4(5) ?
    N9 Cu1 N3 C10 . . . . 24.1(5) ?
    N1 Cu1 N3 C10 . . . . 173.0(5) ?
    N2 Cu1 N3 C10 . . . . 98.9(5) ?
    N3 C4 N4 C5 . . . . 0.8(7) ?
    C3 C4 N4 C5 . . . . -177.1(5) ?
    C6 C5 N4 C4 . . . . 177.6(6) ?
    C10 C5 N4 C4 . . . . 0.3(6) ?
    N6 C12 N5 C18 . . . . -3.8(7) ?
    C11 C12 N5 C18 . . . . 178.4(5) ?
    N6 C12 N5 Cu1 . . . . -179.5(4) ?
    C11 C12 N5 Cu1 . . . . 2.7(7) ?
    C17 C18 N5 C12 . . . . -177.6(6) ?
    C13 C18 N5 C12 . . . . 3.9(7) ?
    C17 C18 N5 Cu1 . . . . -3.6(10) ?
    C13 C18 N5 Cu1 . . . . 177.9(5) ?
    N3 Cu1 N5 C12 . . . . -98.7(4) ?
    N7 Cu1 N5 C12 . . . . 68.9(4) ?
    N9 Cu1 N5 C12 . . . . 166.8(4) ?
    N1 Cu1 N5 C12 . . . . -20.8(4) ?
    N2 Cu1 N5 C12 . . . . -3.3(6) ?
    N3 Cu1 N5 C18 . . . . 87.7(6) ?
    N7 Cu1 N5 C18 . . . . -104.7(6) ?
    N9 Cu1 N5 C18 . . . . -6.8(7) ?
    N1 Cu1 N5 C18 . . . . 165.6(6) ?
    N2 Cu1 N5 C18 . . . . -176.9(5) ?
    N5 C12 N6 C13 . . . . 2.3(7) ?
    C11 C12 N6 C13 . . . . 180.0(6) ?
    C14 C13 N6 C12 . . . . -179.5(7) ?
    C18 C13 N6 C12 . . . . 0.2(7) ?
    N8 C20 N7 C26 . . . . 0.1(7) ?
    C19 C20 N7 C26 . . . . 177.9(5) ?
    N8 C20 N7 Cu1 . . . . -173.4(4) ?
    C19 C20 N7 Cu1 . . . . 4.4(8) ?
    C25 C26 N7 C20 . . . . 178.7(6) ?
    C21 C26 N7 C20 . . . . -0.4(6) ?
    C25 C26 N7 Cu1 . . . . -9.6(10) ?
    C21 C26 N7 Cu1 . . . . 171.3(4) ?
    N3 Cu1 N7 C20 . . . . -47.1(10) ?
    N5 Cu1 N7 C20 . . . . -160.4(4) ?
    N9 Cu1 N7 C20 . . . . 63.8(4) ?
    N1 Cu1 N7 C20 . . . . -84.3(4) ?
    N2 Cu1 N7 C20 . . . . -10.0(4) ?
    N3 Cu1 N7 C26 . . . . 141.8(7) ?
    N5 Cu1 N7 C26 . . . . 28.6(6) ?
    N9 Cu1 N7 C26 . . . . -107.3(5) ?
    N1 Cu1 N7 C26 . . . . 104.7(5) ?
    N2 Cu1 N7 C26 . . . . 178.9(6) ?
    N7 C20 N8 C21 . . . . 0.2(7) ?
    C19 C20 N8 C21 . . . . -177.6(5) ?
    C22 C21 N8 C20 . . . . 176.2(7) ?
    C26 C21 N8 C20 . . . . -0.4(6) ?
    N10 C28 N9 C34 . . . . 1.5(6) ?
    C27 C28 N9 C34 . . . . 178.5(5) ?
    N10 C28 N9 Cu1 . . . . -175.9(4) ?
    C27 C28 N9 Cu1 . . . . 1.0(7) ?
    C33 C34 N9 C28 . . . . -179.5(6) ?
    C29 C34 N9 C28 . . . . -1.4(6) ?
    C33 C34 N9 Cu1 . . . . -3.0(10) ?
    C29 C34 N9 Cu1 . . . . 175.1(4) ?
    N3 Cu1 N9 C28 . . . . 71.9(4) ?
    N7 Cu1 N9 C28 . . . . -95.6(4) ?
    N5 Cu1 N9 C28 . . . . 165.7(4) ?
    N1 Cu1 N9 C28 . . . . -0.3(6) ?
    N2 Cu1 N9 C28 . . . . -19.4(4) ?
    N3 Cu1 N9 C34 . . . . -104.4(6) ?
    N7 Cu1 N9 C34 . . . . 88.2(6) ?
    N5 Cu1 N9 C34 . . . . -10.6(7) ?
    N1 Cu1 N9 C34 . . . . -176.6(5) ?
    N2 Cu1 N9 C34 . . . . 164.3(6) ?
    N9 C28 N10 C29 . . . . -1.0(6) ?
    C27 C28 N10 C29 . . . . -177.9(5) ?
    C34 C29 N10 C28 . . . . 0.0(6) ?
    C30 C29 N10 C28 . . . . 179.9(6) ?
loop_
    _geom_hbond_atom_site_label_D
    _geom_hbond_atom_site_label_H
    _geom_hbond_atom_site_label_A
    _geom_hbond_site_symmetry_A
    _geom_hbond_distance_DH
    _geom_hbond_distance_HA
    _geom_hbond_distance_DA
    _geom_hbond_angle_DHA
    N4 H4 O1 3_646 0.86 1.87 2.730(12) 173.9
    C16 H16 O1 . 0.93 2.59 3.498(13) 166.5
    N10 H10 O3 4_556 0.86 1.88 2.699(8) 157.6
    N8 H8A O4 1_545 0.86 1.91 2.747(12) 162.3
    N6 H6A O1W . 0.86 1.90 2.743(10) 167.3
