# Supplementary material for: [N,N,N′,N′-Tetra­kis(benzimidazol-2-yl­meth­yl)ethane-1,2-diamine]copper(II) sulfate monohydrate
Source: Acta Crystallogr Sect E Struct Rep Online. 2009 Oct 28;65(Pt 11):m1461–2. doi: 10.1107/S1600536809043517 (PMC2971061; doi:10.1107/S1600536809043517)
Supplement: Supplementary file 2 [file e-65-m1461-Isup2.hkl]

# 
# h,k,l, Fc-squared, Fo-squared, sigma(Fo-squared) and status flag 
# 
data_I
_shelx_title ' 050512cm in P2(1)2(1)2(1)' 
_shelx_refln_list_code          4 
_shelx_F_calc_maximum      278.97 
_exptl_crystal_F_000      1572.00 
_reflns_d_resolution_high  0.8407 
 
loop_ 
 _symmetry_equiv_pos_as_xyz 
 'x, y, z' 
 '-x+1/2, -y, z+1/2' 
 '-x, y+1/2, -z+1/2' 
 'x+1/2, -y+1/2, -z' 
 
_cell_length_a    11.2955 
_cell_length_b    14.4622 
_cell_length_c    23.9698 
_cell_angle_alpha  90.000 
_cell_angle_beta   90.000 
_cell_angle_gamma  90.000 
 
_shelx_F_squared_multiplier     1.000 
 
loop_ 
 _refln_index_h 
 _refln_index_k 
 _refln_index_l 
 _refln_F_squared_calc 
 _refln_F_squared_meas 
 _refln_F_squared_sigma 
 _refln_observed_status 
   2   0   0      180.89       27.52     15.29 o 
   4   0   0      358.07      326.84     46.58 o 
   6   0   0     8553.00     7625.77    416.39 o 
   8   0   0      500.76      485.27     93.76 o 
  10   0   0     2762.03     2928.51    196.77 o 
  12   0   0     1325.04      999.26    275.95 o 
   1   1   0      860.28     1567.14     57.67 o 
   2   1   0     5982.02     4862.21    105.55 o 
   3   1   0      911.65      596.76     80.56 o 
   4   1   0      512.29      371.13     60.29 o 
   5   1   0      518.75      711.03     72.22 o 
   6   1   0      245.15      448.25     74.06 o 
   7   1   0     2184.66     2133.19    149.21 o 
   8   1   0      440.26      461.17     86.12 o 
   9   1   0     1241.83      872.26    436.80 o 
  10   1   0      376.93      323.94    145.67 o 
  11   1   0        6.06       11.70     55.21 o 
  12   1   0      137.72      120.00     99.15 o 
  13   1   0      823.05      512.29    265.91 o 
   0   2   0    12363.20    13230.08    422.86 o 
   1   2   0    39874.76    38416.36    179.13 o 
   2   2   0    21386.88    22287.75    241.60 o 
   3   2   0    11986.50    11864.06    196.27 o 
   4   2   0     1399.09     1367.08    114.96 o 
   5   2   0      702.45      518.48     76.21 o 
   6   2   0     4012.93     3644.61    166.13 o 
   7   2   0     2370.15     2442.28    138.07 o 
   8   2   0       15.52       28.09     39.09 o 
   9   2   0     1283.39     1348.98    151.58 o 
  10   2   0     1310.86     1289.03    139.35 o 
  11   2   0      392.77      381.51     99.60 o 
  12   2   0       94.46       71.92     95.71 o 
  13   2   0      157.69      134.48    183.26 o 
   1   3   0    13186.36    14338.62    255.30 o 
   2   3   0     2818.58     3066.11     86.68 o 
   3   3   0      837.84     1067.76     51.07 o 
   4   3   0     2735.08     2972.70     92.58 o 
   5   3   0      271.41      262.64     48.89 o 
   6   3   0     1548.22     1303.50     88.95 o 
   7   3   0      624.13      594.52     74.20 o 
   8   3   0       66.94       76.32     52.86 o 
   9   3   0        0.95       18.18     41.43 o 
  10   3   0      250.06      191.99     57.93 o 
  11   3   0        2.36       19.38     65.01 o 
  12   3   0     1416.25     1239.70    187.75 o 
  13   3   0       50.80       98.74    127.29 o 
   0   4   0    23410.26    22360.68    497.92 o 
   1   4   0     2602.39     2023.52     41.81 o 
   2   4   0     3405.74     4441.75    109.89 o 
   3   4   0      429.70      682.94     27.32 o 
   4   4   0     3096.94     3157.62     93.44 o 
   5   4   0     2485.72     2358.71     92.37 o 
   6   4   0      204.92      307.81     61.23 o 
   7   4   0      663.17      656.04     97.64 o 
   8   4   0      378.72      295.78     74.89 o 
   9   4   0       91.98       53.10     55.84 o 
  10   4   0      367.59      379.35     89.62 o 
  11   4   0      849.55      913.09    170.94 o 
  12   4   0       25.82       84.42     79.06 o 
  13   4   0      171.29      214.40    115.96 o 
   1   5   0      520.38      504.36     41.46 o 
   2   5   0    18819.36    20084.91    276.83 o 
   3   5   0     3321.58     3319.74     89.20 o 
   4   5   0     6642.31     6745.79    150.08 o 
   5   5   0       43.62       39.26     21.88 o 
   6   5   0      248.63      412.58     66.45 o 
   7   5   0      915.57      957.70    103.90 o 
   8   5   0      725.97      824.41    120.78 o 
   9   5   0      111.32      107.68     59.20 o 
  10   5   0       91.66       79.97     56.32 o 
  11   5   0       32.95       97.51     82.96 o 
  12   5   0       89.05      170.16     97.77 o 
   0   6   0     7735.94     7684.99    207.42 o 
   1   6   0     2535.93     2248.12     57.54 o 
   2   6   0     9100.60     9518.92    184.80 o 
   3   6   0      241.60      208.97     26.95 o 
   4   6   0       45.29       32.32     36.09 o 
   5   6   0     2095.39     2124.74    103.34 o 
   6   6   0      380.98      312.70     89.10 o 
   7   6   0       38.03       41.44     52.66 o 
   8   6   0       22.75       10.90     38.83 o 
   9   6   0       16.64       18.27     50.49 o 
  10   6   0      580.72      537.06    124.78 o 
  11   6   0      124.65      190.34     96.19 o 
  12   6   0      582.47      542.83    140.12 o 
   1   7   0      389.46      412.67     46.37 o 
   2   7   0      261.79      357.47     31.02 o 
   3   7   0    11173.30    11625.05    274.96 o 
   4   7   0       30.88       29.90     29.86 o 
   5   7   0      479.47      494.07     66.89 o 
   6   7   0      945.72      906.14    110.85 o 
   7   7   0     2075.24     2083.89    165.99 o 
   8   7   0      224.61      262.07     76.78 o 
   9   7   0     1353.24     1480.00    157.67 o 
  10   7   0      329.06      254.29     93.66 o 
  11   7   0       34.60       28.55     71.37 o 
  12   7   0        1.25        6.00     83.38 o 
   0   8   0      797.88      824.91     54.33 o 
   1   8   0      223.58      191.19     28.52 o 
   2   8   0     3297.04     3897.81    137.46 o 
   3   8   0       16.64        3.12     22.10 o 
   4   8   0     1906.98     1797.12    121.55 o 
   5   8   0      421.83      420.02     79.12 o 
   6   8   0      455.89      525.47     75.26 o 
   7   8   0        2.79       22.90     45.43 o 
   8   8   0      629.05      487.51    101.28 o 
   9   8   0        0.15       23.46     55.65 o 
  10   8   0      608.39      557.94    135.67 o 
  11   8   0       26.82       30.80     79.31 o 
   1   9   0      205.40      277.94     41.97 o 
   2   9   0     3372.54     3505.27    131.24 o 
   3   9   0     1722.44     1128.49    420.02 o 
   4   9   0     1498.77     1453.39    121.40 o 
   5   9   0      207.73      242.60     65.72 o 
   6   9   0       97.60       83.87     46.96 o 
   7   9   0      297.63      195.07     60.85 o 
   8   9   0      575.24      475.73    102.77 o 
   9   9   0     1310.37     1379.12    159.28 o 
  10   9   0       30.57       72.66     88.27 o 
  11   9   0       32.66       14.17     82.06 o 
   0  10   0      199.37      154.53    102.80 o 
   1  10   0      122.29      109.14     30.17 o 
   2  10   0       79.48      101.95     40.97 o 
   3  10   0      185.65      224.94     45.43 o 
   4  10   0       53.71      102.07     41.80 o 
   5  10   0     3054.15     3372.79    188.83 o 
   6  10   0        1.37       41.58     47.40 o 
   7  10   0        3.25       26.26     43.59 o 
   8  10   0        2.82       33.51     57.64 o 
   9  10   0       88.94      122.97     72.30 o 
  10  10   0       18.96       83.05     95.39 o 
   1  11   0      238.51      211.06     55.96 o 
   2  11   0     3151.55     2838.36    150.40 o 
   3  11   0       22.25       60.01     41.20 o 
   4  11   0      881.07     1009.42    166.80 o 
   5  11   0      366.52      347.23     74.21 o 
   6  11   0       87.30       71.80     50.74 o 
   7  11   0       81.14       75.34     58.08 o 
   8  11   0      756.84      975.92    143.04 o 
   9  11   0      105.23       52.59     75.00 o 
  10  11   0      193.08       77.36    103.87 o 
   0  12   0      650.75      635.54    161.64 o 
   1  12   0      456.54      503.70     97.66 o 
   2  12   0      111.00      135.91     61.66 o 
   3  12   0      175.66       97.99     52.65 o 
   4  12   0      621.14      554.58     83.01 o 
   5  12   0        5.87       47.84     50.31 o 
   6  12   0       96.38      126.53     63.06 o 
   7  12   0      182.28      264.65     80.12 o 
   8  12   0       37.62       49.17     64.65 o 
   9  12   0      128.34      123.51     83.72 o 
   1  13   0     1762.15     1566.75    194.68 o 
   2  13   0     1225.64     1451.34    161.79 o 
   3  13   0      228.39      229.51     76.30 o 
   4  13   0      195.45      227.08     70.54 o 
   5  13   0      215.65      217.12     76.64 o 
   6  13   0       44.46       72.94     66.50 o 
   7  13   0      189.01      272.30     87.84 o 
   8  13   0      154.68      120.92     72.84 o 
   0  14   0      980.23     1122.30    344.64 o 
   1  14   0        7.88        0.81     80.63 o 
   2  14   0      394.02      298.73     92.56 o 
   3  14   0        1.39       26.37     57.08 o 
   4  14   0      342.93      372.72    107.43 o 
   5  14   0      152.59      200.47     81.01 o 
   6  14   0      216.33      272.27     85.09 o 
   7  14   0       25.90       40.49     73.01 o 
   1  15   0      293.16      449.31    159.60 o 
   2  15   0       19.67       11.81     79.91 o 
   3  15   0     1121.09     1264.39    173.96 o 
   4  15   0      168.20      200.52     94.67 o 
   5  15   0        1.99       22.13     70.87 o 
   6  15   0       20.26       42.33     81.10 o 
   0  16   0      645.16      746.05    283.55 o 
   1  16   0       90.27      205.72    113.79 o 
   2  16   0       18.93        0.97     89.81 o 
   3  16   0        0.02       44.01     87.59 o 
   4  16   0        1.32        3.86     76.53 o 
   1  17   0       18.25      102.68    119.75 o 
   2  17   0       81.62      131.36    123.93 o 
   1   0   1    35151.32     3266.02  20226.59 o 
   2   0   1     2862.04     3180.75    731.59 o 
   3   0   1     1610.61      568.70    693.48 o 
   4   0   1      302.47      133.73    225.17 o 
   5   0   1     2033.10      851.26   1219.57 o 
   6   0   1     2855.22     2732.71   2279.76 o 
   7   0   1     6504.53     5970.69    270.47 o 
   8   0   1      948.06     1044.98    105.53 o 
   9   0   1      861.81      906.33    100.05 o 
  10   0   1       87.57      103.77     61.30 o 
  11   0   1      997.31     1225.59    224.62 o 
  12   0   1       63.50      110.12     98.93 o 
  13   0   1      208.16      218.44    139.88 o 
 -13   1   1      312.27      300.55    142.15 o 
 -12   1   1      312.63      408.48    155.97 o 
 -11   1   1      316.06      185.41    132.77 o 
 -10   1   1       60.90       28.62     59.90 o 
  -9   1   1      111.14       65.89     49.03 o 
  -8   1   1     3778.30     3640.21    163.26 o 
  -7   1   1      824.88      882.50    108.33 o 
  -6   1   1      179.87      210.50     59.31 o 
  -5   1   1     2331.44     1915.77    101.98 o 
  -4   1   1     5330.25     5567.02    147.46 o 
  -3   1   1     1229.29     1297.65     67.04 o 
  -2   1   1    12158.98    12999.78    172.10 o 
  -1   1   1    10217.97     8318.66    502.67 o 
   0   1   1      160.99     2136.98    801.78 o 
   1   1   1     9716.54     8566.13     95.87 o 
   2   1   1    13401.47    14076.69    176.75 o 
   3   1   1     1009.44     1120.14     67.42 o 
   4   1   1     4932.51     4944.60    210.79 o 
   5   1   1     2240.41     1697.36    101.35 o 
   6   1   1      217.96      298.43     66.54 o 
   7   1   1      921.73      874.84    110.61 o 
   8   1   1     3775.30     2976.02    861.63 o 
   9   1   1      159.62      100.84     49.31 o 
  10   1   1       94.57      134.57     53.04 o 
  11   1   1      369.86      311.04     97.83 o 
  12   1   1      329.81      294.25    133.03 o 
  13   1   1      326.14      624.51    273.44 o 
 -13   2   1      164.72      123.09    102.72 o 
 -12   2   1      501.50      402.12    140.61 o 
 -11   2   1      683.68      708.30    138.83 o 
 -10   2   1      107.27       17.44     81.20 o 
  -9   2   1     1010.44      940.54    134.04 o 
  -8   2   1      956.13     1086.76    114.30 o 
  -7   2   1      973.27     1121.60    103.77 o 
  -6   2   1     2766.38     2517.87    132.62 o 
  -5   2   1      580.27      577.83     66.07 o 
  -4   2   1      155.52      173.78     48.40 o 
  -3   2   1     1064.33     1276.63     71.19 o 
  -2   2   1     3426.03     2413.95    921.23 o 
  -1   2   1    21257.97    21865.21    227.84 o 
   0   2   1    20008.22    19111.58   2591.75 o 
   1   2   1    21394.03    22977.07    194.49 o 
   2   2   1     3228.50     3493.86     73.20 o 
   3   2   1      918.75     1158.97     52.83 o 
   4   2   1      215.13      272.63     55.44 o 
   5   2   1      675.12      580.12     69.79 o 
   6   2   1     2386.05     2149.53    128.38 o 
   7   2   1      926.03     1060.66     91.37 o 
   8   2   1      845.77      982.13     98.35 o 
   9   2   1      927.88      943.86    132.80 o 
  10   2   1       94.58      154.34     70.50 o 
  11   2   1      631.27      661.56    134.51 o 
  12   2   1      503.46      635.42    166.08 o 
  13   2   1      154.89       81.32    127.35 o 
 -13   3   1      415.46      532.68    271.16 o 
 -12   3   1      149.76      141.65     88.95 o 
 -11   3   1       48.29       25.60     65.11 o 
 -10   3   1       42.91       37.16     50.21 o 
  -9   3   1      442.78      483.23     88.15 o 
  -8   3   1      275.99      284.74     69.10 o 
  -7   3   1     1669.61     1529.73    107.46 o 
  -6   3   1     2550.48     2779.64    118.23 o 
  -5   3   1      237.78      224.62     48.03 o 
  -4   3   1     2556.51     2706.34     84.33 o 
  -3   3   1     7797.14     6322.16    928.76 o 
  -2   3   1    12277.86    12431.52    191.24 o 
  -1   3   1     6141.90     7218.67    148.64 o 
   0   3   1    12477.26    12538.11    207.99 o 
   1   3   1     6764.57     8252.73    112.40 o 
   2   3   1    12272.20    12702.10    209.67 o 
   3   3   1     8343.37     8039.76    121.04 o 
   4   3   1     2347.38     2386.93     82.75 o 
   5   3   1      309.16      324.98     49.78 o 
   6   3   1     2819.71     2848.33    111.53 o 
   7   3   1     1628.57     1578.44    101.52 o 
   8   3   1      272.64      256.95     57.09 o 
   9   3   1      640.46      695.21    103.90 o 
  10   3   1       27.01       64.58     49.76 o 
  11   3   1       52.36       61.15     73.94 o 
  12   3   1      176.49      252.16    103.88 o 
  13   3   1      453.17      436.98    160.60 o 
 -13   4   1      144.39      105.33    130.24 o 
 -12   4   1      430.29      564.55    138.94 o 
 -11   4   1       52.16       31.82     70.84 o 
 -10   4   1      240.54      318.73    102.44 o 
  -9   4   1     1772.82     1612.65    151.86 o 
  -8   4   1      145.75       98.12     49.59 o 
  -7   4   1      129.79       94.45     49.92 o 
  -6   4   1     6365.47     6860.92    175.40 o 
  -5   4   1      220.65      278.50     43.27 o 
  -4   4   1      583.17      458.26     56.70 o 
  -3   4   1      545.22      483.90     71.49 o 
  -2   4   1     7547.89     8114.36    153.66 o 
  -1   4   1     5029.57     5005.69    133.70 o 
   0   4   1     1447.47     1394.25     46.88 o 
   1   4   1     4741.30     4791.71     82.74 o 
   2   4   1     7573.74     7763.77    127.10 o 
   3   4   1      561.01      455.43     41.66 o 
   4   4   1      421.38      352.94     34.26 o 
   5   4   1      180.16      198.40     36.69 o 
   6   4   1     6335.46     6592.84    160.97 o 
   7   4   1       85.80       72.42     38.14 o 
   8   4   1      182.17      175.58     55.42 o 
   9   4   1     1564.26     1529.08    143.54 o 
  10   4   1      237.86      214.15     84.92 o 
  11   4   1       52.09      125.37     86.79 o 
  12   4   1      361.43      389.18    121.12 o 
  13   4   1      132.78      193.15    112.32 o 
 -12   5   1       39.97       16.69     80.41 o 
 -11   5   1      170.62      176.50    108.21 o 
 -10   5   1      120.56      140.66     77.43 o 
  -9   5   1      644.68      756.99    107.77 o 
  -8   5   1      300.83      273.51     82.31 o 
  -7   5   1     1044.78     1035.10    114.99 o 
  -6   5   1     1309.11     1328.40    118.63 o 
  -5   5   1     1775.95     1933.49    116.89 o 
  -4   5   1      601.79      804.40     85.95 o 
  -3   5   1     4589.96     4723.13    126.20 o 
  -2   5   1     2486.25     2653.98     79.04 o 
  -1   5   1     2560.63     2803.79     75.48 o 
   0   5   1    12393.03    12197.96    206.70 o 
   1   5   1     2465.75     2593.30     69.05 o 
   2   5   1     2514.95     2620.37     93.90 o 
   3   5   1     4984.91     5334.32    126.25 o 
   4   5   1      727.05      855.24     51.19 o 
   5   5   1     1900.26     1924.76     81.94 o 
   6   5   1     1336.34     1280.00    100.03 o 
   7   5   1      972.18      890.39     99.48 o 
   8   5   1      216.76      255.42     92.14 o 
   9   5   1      737.19     1001.45    140.26 o 
  10   5   1      101.89      145.45     77.34 o 
  11   5   1      189.46      289.30    103.27 o 
  12   5   1       25.71       46.89     81.84 o 
 -12   6   1      163.16      212.55    136.18 o 
 -11   6   1      967.69     1046.23    171.65 o 
 -10   6   1      185.96      166.44     85.15 o 
  -9   6   1      413.11      304.33     84.24 o 
  -8   6   1       35.92       45.27     54.90 o 
  -7   6   1      396.49      391.13     77.24 o 
  -6   6   1      176.37      145.52     49.85 o 
  -5   6   1     2834.27     2677.71    126.18 o 
  -4   6   1      680.30      811.15     82.21 o 
  -3   6   1     4602.09     4290.73    141.08 o 
  -2   6   1     1970.13     1565.48    198.96 o 
  -1   6   1     1663.05     1741.98     73.77 o 
   0   6   1      671.17      810.08     54.51 o 
   1   6   1     1720.86     1696.97     75.17 o 
   2   6   1     2159.04     2074.07     91.58 o 
   3   6   1     4304.74     4007.77    126.92 o 
   4   6   1      582.25      625.02     58.17 o 
   5   6   1     2738.91     2699.97    109.92 o 
   6   6   1      170.85      180.34     63.56 o 
   7   6   1      511.38      568.01    103.44 o 
   8   6   1       50.18       38.94     56.37 o 
   9   6   1      348.15      286.84     93.24 o 
  10   6   1      178.10      198.30     72.61 o 
  11   6   1      920.82      972.09    164.48 o 
  12   6   1      164.13      213.26    107.42 o 
 -12   7   1       95.79      147.37    130.41 o 
 -11   7   1      176.59      103.29     93.83 o 
 -10   7   1      404.18      389.58    109.95 o 
  -9   7   1      752.29      799.78    122.16 o 
  -8   7   1       24.68       26.95     48.84 o 
  -7   7   1      348.75      426.36     82.81 o 
  -6   7   1       24.07       30.43     33.71 o 
  -5   7   1        2.92       51.80     34.69 o 
  -4   7   1     1054.81      931.79     89.00 o 
  -3   7   1     1895.94     2050.74     76.38 o 
  -2   7   1     1774.67     1685.37     98.08 o 
  -1   7   1     1806.81     1737.28     55.43 o 
   0   7   1       59.96       71.78     19.63 o 
   1   7   1     1717.08     1592.15    118.33 o 
   2   7   1     1972.52     2085.08    105.36 o 
   3   7   1     1896.87     2107.76     93.31 o 
   4   7   1     1061.15      949.73     70.69 o 
   5   7   1       17.95       60.49     41.67 o 
   6   7   1       35.84       85.64     56.53 o 
   7   7   1      409.78      476.45    100.42 o 
   8   7   1       41.53       37.12     52.78 o 
   9   7   1      792.39      864.12    126.58 o 
  10   7   1      416.50      474.64     98.47 o 
  11   7   1      177.19      237.09    105.80 o 
  12   7   1      103.68       99.68     96.20 o 
 -11   8   1      346.67      341.37    121.53 o 
 -10   8   1       81.19       93.48     89.37 o 
  -9   8   1      287.82      286.53     85.87 o 
  -8   8   1      143.60       98.54     57.05 o 
  -7   8   1      194.80      206.04     63.09 o 
  -6   8   1     1422.81     1635.61    127.78 o 
  -5   8   1      796.92      754.48     89.37 o 
  -4   8   1      789.34      956.63    100.79 o 
  -3   8   1      201.22      187.35     34.89 o 
  -2   8   1      584.62      582.69     56.37 o 
  -1   8   1      736.15      707.64     49.02 o 
   0   8   1      521.75      594.49     52.74 o 
   1   8   1      618.28      628.27     54.01 o 
   2   8   1      535.85      561.09     63.74 o 
   3   8   1      179.74      186.95     39.56 o 
   4   8   1      830.14      951.31    116.42 o 
   5   8   1      873.26      845.62    106.60 o 
   6   8   1     1395.72     1211.48    126.02 o 
   7   8   1      110.73       70.14     54.88 o 
   8   8   1      114.42      133.82     57.83 o 
   9   8   1      265.10      319.26     88.09 o 
  10   8   1       63.56       86.30     68.81 o 
  11   8   1      352.63      396.60    122.70 o 
 -11   9   1       58.95       56.27    122.56 o 
 -10   9   1       93.53      142.03     98.23 o 
  -9   9   1      381.55      489.94    106.62 o 
  -8   9   1      122.05      138.70     71.93 o 
  -7   9   1       55.35       97.97     50.40 o 
  -6   9   1      455.15      424.84     86.45 o 
  -5   9   1      167.53      125.37     52.61 o 
  -4   9   1     1156.35     1081.76    105.82 o 
  -3   9   1     1536.12     1025.74    418.06 o 
  -2   9   1      702.11      720.48     64.88 o 
  -1   9   1      403.92      357.41     63.38 o 
   0   9   1     1529.63     1381.39     81.83 o 
   1   9   1      508.03      559.65     56.72 o 
   2   9   1      591.65      606.87     67.41 o 
   3   9   1     1559.04      986.67    376.11 o 
   4   9   1     1256.84     1432.94    135.32 o 
   5   9   1      174.88      160.81     63.99 o 
   6   9   1      502.11      584.11    111.13 o 
   7   9   1       97.43       86.75     52.10 o 
   8   9   1      197.66      183.58     74.74 o 
   9   9   1      376.09      364.35     92.38 o 
  10   9   1       95.19      101.62     77.95 o 
  11   9   1       57.14       79.03    101.47 o 
 -10  10   1      150.51       75.88     92.93 o 
  -9  10   1      107.97      108.27     74.03 o 
  -8  10   1       92.15      128.95     66.15 o 
  -7  10   1      298.63      214.90     70.68 o 
  -6  10   1      917.76     1026.55    116.85 o 
  -5  10   1       81.98      106.47     48.42 o 
  -4  10   1      916.68      935.95    103.34 o 
  -3  10   1     1390.29     1223.42    118.44 o 
  -2  10   1      642.12      688.53     74.37 o 
  -1  10   1        8.45       11.05     26.84 o 
   0  10   1     1037.81     1021.72     75.11 o 
   1  10   1       11.70       27.04     34.91 o 
   2  10   1      678.01      734.42     76.80 o 
   3  10   1     1387.11     1265.18    132.42 o 
   4  10   1      872.94      852.18     99.82 o 
   5  10   1       95.90       64.07     45.54 o 
   6  10   1      856.71      969.70    113.18 o 
   7  10   1      231.68      149.71     66.76 o 
   8  10   1       77.70       69.19     61.25 o 
   9  10   1      104.61       65.56     72.98 o 
  10  10   1      134.73      232.28     94.52 o 
 -10  11   1       45.94      158.43    149.34 o 
  -9  11   1      696.64      673.87    156.60 o 
  -8  11   1      226.83      272.88     91.02 o 
  -7  11   1      323.18      438.49     82.48 o 
  -6  11   1      158.96      168.65     61.84 o 
  -5  11   1      376.55      436.91     84.37 o 
  -4  11   1      122.11      117.57     49.51 o 
  -3  11   1     1786.91     1562.97    117.09 o 
  -2  11   1      112.18      102.47     39.78 o 
  -1  11   1     1730.94     1364.78    264.06 o 
   0  11   1      549.06      602.18     96.58 o 
   1  11   1     1691.97     1850.35    147.28 o 
   2  11   1      133.87      165.51     53.94 o 
   3  11   1     1724.59     1704.89    150.10 o 
   4  11   1      150.82      127.46     59.75 o 
   5  11   1      425.10      425.21     85.63 o 
   6  11   1      140.81      120.13     55.90 o 
   7  11   1      389.73      448.27     87.65 o 
   8  11   1      234.01      173.41     76.07 o 
   9  11   1      686.68      759.70    137.26 o 
  10  11   1       58.98      103.84     89.49 o 
  -9  12   1      242.94      174.59    100.92 o 
  -8  12   1      104.94      206.29     76.38 o 
  -7  12   1      226.28      328.51     84.68 o 
  -6  12   1      161.54      252.14     76.32 o 
  -5  12   1      247.71      294.65     67.71 o 
  -4  12   1      106.24      102.56     50.81 o 
  -3  12   1      201.93      228.08     59.17 o 
  -2  12   1      184.99      211.25     66.63 o 
  -1  12   1      400.18      272.29     84.75 o 
   0  12   1      978.82     1168.57    127.63 o 
   1  12   1      473.23      439.97     87.72 o 
   2  12   1      226.33      258.83     89.22 o 
   3  12   1      183.77      121.99     61.98 o 
   4  12   1      119.78      148.74     73.86 o 
   5  12   1      234.06      379.01     93.35 o 
   6  12   1      145.12      279.09     90.17 o 
   7  12   1      226.11      188.65     82.05 o 
   8  12   1      118.52      179.09     95.31 o 
   9  12   1      272.08      402.39    124.83 o 
  -8  13   1      221.56      246.47     77.52 o 
  -7  13   1      238.79      262.00     76.45 o 
  -6  13   1       29.20       14.45     51.66 o 
  -5  13   1       50.69       46.84     51.61 o 
  -4  13   1       92.10      197.63     54.98 o 
  -3  13   1      823.78      853.92    134.44 o 
  -2  13   1     1030.75     1143.57    145.93 o 
  -1  13   1       62.57      100.75     68.56 o 
   0  13   1        0.39       22.86     73.26 o 
   1  13   1       91.68      191.20     61.98 o 
   2  13   1     1009.54      854.55    141.91 o 
   3  13   1      829.03      679.53    145.71 o 
   4  13   1       83.24      177.72     85.63 o 
   5  13   1       75.56       72.97     65.90 o 
   6  13   1       26.21       25.20     66.96 o 
   7  13   1      237.93      175.68     82.23 o 
   8  13   1      236.71      231.13    112.34 o 
  -7  14   1      104.93      108.43     71.51 o 
  -6  14   1        1.27       16.98     51.38 o 
  -5  14   1      165.18      155.83     78.99 o 
  -4  14   1      138.59      183.37     88.36 o 
  -3  14   1        6.83       40.95     63.52 o 
  -2  14   1       79.96       67.04     76.30 o 
  -1  14   1      445.71      475.93    150.86 o 
   0  14   1      204.24      220.59    128.33 o 
   1  14   1      532.82      544.21    167.24 o 
   2  14   1       81.40      133.36     94.10 o 
   3  14   1        8.27       25.60     59.74 o 
   4  14   1      149.23      116.30     79.60 o 
   5  14   1      167.08      410.14    118.11 o 
   6  14   1        2.25        7.13     69.15 o 
   7  14   1      102.68      145.47     92.39 o 
  -6  15   1       51.95       93.00     87.72 o 
  -5  15   1      131.07      151.92     89.49 o 
  -4  15   1      544.02      479.02    119.70 o 
  -3  15   1      192.63      162.44     89.98 o 
  -2  15   1      137.13      188.07    117.00 o 
  -1  15   1       70.71       57.90    110.86 o 
   0  15   1       24.00       43.50     97.66 o 
   1  15   1       57.76       69.04     94.61 o 
   2  15   1      131.58      212.39     94.67 o 
   3  15   1      174.88      168.73     88.59 o 
   4  15   1      532.79      675.70    131.03 o 
   5  15   1      138.42      237.22     92.20 o 
   6  15   1       48.72       85.04     84.57 o 
  -4  16   1       61.05       68.00     87.23 o 
  -3  16   1       38.87        8.31    110.14 o 
  -2  16   1      107.23      146.25    150.72 o 
  -1  16   1      248.53      394.64    155.30 o 
   0  16   1        4.41       84.37    112.93 o 
   1  16   1      268.34      275.88    151.03 o 
   2  16   1      101.72      146.70    167.69 o 
   3  16   1       36.39       84.26     86.13 o 
   4  16   1       59.02       75.50     84.77 o 
  -2  17   1       85.43       58.77    133.63 o 
  -1  17   1       27.51       10.43    119.39 o 
   0  17   1        4.23       41.87    120.27 o 
   1  17   1       27.99       47.82    107.41 o 
   2  17   1      107.68      205.72    155.90 o 
   0   0   2    77822.28    79651.16    265.83 o 
   1   0   2    36647.80    40584.55    185.93 o 
   2   0   2     7173.81     7830.37    155.46 o 
   3   0   2     1656.92     1623.11    191.88 o 
   4   0   2     2003.81      946.99    419.54 o 
   5   0   2     2501.51     1473.67    875.78 o 
   6   0   2      293.15      265.15    151.83 o 
   7   0   2     2758.15     1831.07    973.25 o 
   8   0   2       79.28       59.86     43.20 o 
   9   0   2     3427.36     3146.18    155.35 o 
  10   0   2       10.45       35.05     46.92 o 
  11   0   2       66.66       63.32     82.78 o 
  12   0   2      368.23      375.84    152.05 o 
  13   0   2      201.49      109.16    115.62 o 
 -13   1   2       58.34       68.60    112.66 o 
 -12   1   2      497.92      604.74    171.30 o 
 -11   1   2      141.44       94.29     71.06 o 
 -10   1   2      583.52      527.56    146.80 o 
  -9   1   2     1736.28     1739.41    136.39 o 
  -8   1   2      250.73      260.83     66.44 o 
  -7   1   2     2507.36     2589.42    118.83 o 
  -6   1   2     2043.95     2042.43    100.08 o 
  -5   1   2     1270.57     1275.36     82.45 o 
  -4   1   2     5059.77     5161.48    125.00 o 
  -3   1   2      790.06      915.07     87.61 o 
  -2   1   2    25341.41    25786.33    470.97 o 
  -1   1   2    20091.58    23875.61    182.43 o 
   0   1   2    54268.40    52907.76    287.63 o 
   1   1   2    19429.65     5363.63   7336.59 o 
   2   1   2    24357.54    25055.55    184.77 o 
   3   1   2      777.68      972.60    106.76 o 
   4   1   2     5153.66     5054.18    135.71 o 
   5   1   2     1490.91     1440.29     87.30 o 
   6   1   2     1982.75     2118.07    100.34 o 
   7   1   2     2330.05     1957.70    526.04 o 
   8   1   2      276.15      139.55     73.75 o 
   9   1   2     1760.60     1041.26    446.08 o 
  10   1   2      643.62      654.54    106.41 o 
  11   1   2      150.20       74.66     74.66 o 
  12   1   2      500.82      475.65    158.92 o 
  13   1   2       59.40      127.51    165.54 o 
 -13   2   2       50.48        5.80    150.95 o 
 -12   2   2      700.61      486.88    169.99 o 
 -11   2   2       10.44       20.88     81.10 o 
 -10   2   2      744.36      708.52    166.18 o 
  -9   2   2      490.81      521.44    102.75 o 
  -8   2   2      902.73      894.37     95.80 o 
  -7   2   2      102.26      136.31     49.39 o 
  -6   2   2     4078.18     4212.41    137.95 o 
  -5   2   2     2414.95     2199.17     97.80 o 
  -4   2   2      754.42      797.81     59.23 o 
  -3   2   2     3690.53     3816.73     97.88 o 
  -2   2   2    24755.42    26795.07    442.58 o 
  -1   2   2     5470.44     2460.28   1596.10 o 
   0   2   2      258.69      365.10     20.29 o 
   1   2   2     6133.93     7372.31    110.00 o 
   2   2   2    25750.11    28375.23    275.08 o 
   3   2   2     4305.99     4445.90     86.93 o 
   4   2   2      918.25      919.87     66.16 o 
   5   2   2     2817.44     2639.61    110.77 o 
   6   2   2     4229.25     4369.18    144.88 o 
   7   2   2       57.88       87.61     44.60 o 
   8   2   2      849.86      745.58     89.93 o 
   9   2   2      426.03      499.22     84.82 o 
  10   2   2      615.31      621.01    119.53 o 
  11   2   2        0.99        7.89     58.15 o 
  12   2   2      643.87      645.76    263.87 o 
  13   2   2       67.41      164.60    161.07 o 
 -13   3   2      146.46       42.14    118.78 o 
 -12   3   2      149.76      185.82    100.11 o 
 -11   3   2      246.38      204.82     85.68 o 
 -10   3   2      109.88      160.39     78.56 o 
  -9   3   2      452.36      366.83     74.16 o 
  -8   3   2     1545.31     1533.76    130.20 o 
  -7   3   2      252.30      174.90     47.14 o 
  -6   3   2      976.48      847.86     70.81 o 
  -5   3   2     3961.41     4239.74    118.37 o 
  -4   3   2      684.06      672.57     65.31 o 
  -3   3   2     6336.71     6565.54    163.51 o 
  -2   3   2     2680.54     2081.19    450.61 o 
  -1   3   2     6340.85     7484.70    187.64 o 
   0   3   2    23243.23    25209.94    475.16 o 
   1   3   2     5612.52     7015.33    154.73 o 
   2   3   2     3015.91     2883.12     76.88 o 
   3   3   2     6589.44     6632.78    130.92 o 
   4   3   2      678.22      671.09     47.18 o 
   5   3   2     3977.64     4341.40    126.90 o 
   6   3   2      899.42      769.26     72.45 o 
   7   3   2      171.08       84.91     40.83 o 
   8   3   2     1572.69     1564.05    121.43 o 
   9   3   2      405.06      410.02     76.53 o 
  10   3   2      102.68      157.29     64.73 o 
  11   3   2      217.60      247.56     88.52 o 
  12   3   2      149.98      187.56     96.43 o 
  13   3   2      150.21      181.28    130.26 o 
 -13   4   2       18.39       16.96    111.73 o 
 -12   4   2      161.31      170.77    127.65 o 
 -11   4   2      541.10      610.99    130.06 o 
 -10   4   2      134.98       53.32     60.89 o 
  -9   4   2     1215.58     1262.88    134.32 o 
  -8   4   2      734.60      716.68     97.60 o 
  -7   4   2      650.53      697.53     96.97 o 
  -6   4   2      630.90      705.71     88.83 o 
  -5   4   2     2535.97     2441.96    128.02 o 
  -4   4   2     2322.73     1741.63    423.42 o 
  -3   4   2      279.82      301.45     38.36 o 
  -2   4   2    10843.48    10646.66    171.98 o 
  -1   4   2    17398.36    10652.16   3601.97 o 
   0   4   2      626.38      583.18    196.09 o 
   1   4   2    16315.81    17269.97    180.55 o 
   2   4   2    10237.24    10220.03    176.26 o 
   3   4   2      313.81      323.68     29.93 o 
   4   4   2     2570.92     2719.02     84.62 o 
   5   4   2     2593.59     2594.00    102.53 o 
   6   4   2      620.32      593.75     64.31 o 
   7   4   2      643.79      814.28     83.33 o 
   8   4   2      601.43      626.65     87.61 o 
   9   4   2     1302.59     1298.67    158.71 o 
  10   4   2       80.99      120.88     72.89 o 
  11   4   2      512.19      476.53    113.97 o 
  12   4   2      189.32       85.66     91.48 o 
  13   4   2       23.29       59.53    100.03 o 
 -12   5   2       72.31      137.67    118.77 o 
 -11   5   2      916.04      966.90    164.70 o 
 -10   5   2      606.13      524.31    121.95 o 
  -9   5   2      488.76      440.36     88.13 o 
  -8   5   2      450.27      445.66     84.14 o 
  -7   5   2     1161.23     1325.47    126.98 o 
  -6   5   2      376.94      307.36     62.18 o 
  -5   5   2     5737.50     5391.66    699.93 o 
  -4   5   2      179.33      184.65     34.08 o 
  -3   5   2      141.58      194.05     31.86 o 
  -2   5   2    10104.89    10105.48    180.76 o 
  -1   5   2     1028.93     1255.40     69.55 o 
   0   5   2     3572.10     3604.18     92.69 o 
   1   5   2      826.41     1040.65     51.85 o 
   2   5   2    10439.84    10351.91    168.07 o 
   3   5   2      212.98      208.47     31.99 o 
   4   5   2      310.79      305.37     32.15 o 
   5   5   2     5722.50     6501.82    189.19 o 
   6   5   2      300.88      260.43     45.02 o 
   7   5   2     1231.38     1303.77    113.40 o 
   8   5   2      334.73      244.28     83.91 o 
   9   5   2      419.46      357.01     94.44 o 
  10   5   2      531.25      455.22    113.77 o 
  11   5   2      837.30      994.30    160.92 o 
  12   5   2       83.41      176.72     90.77 o 
 -12   6   2      345.55      365.95    163.48 o 
 -11   6   2       21.78       21.53     71.56 o 
 -10   6   2      206.81      150.60     90.89 o 
  -9   6   2     1105.52     1032.92    158.48 o 
  -8   6   2       79.30      102.83     56.52 o 
  -7   6   2      859.85      955.45    104.52 o 
  -6   6   2     1808.07     1740.22    116.18 o 
  -5   6   2       55.53       21.19     33.74 o 
  -4   6   2     4706.89     4484.64    144.35 o 
  -3   6   2     5155.44     4993.80    150.77 o 
  -2   6   2     1308.70     1276.75     84.28 o 
  -1   6   2      824.62      737.34     57.44 o 
   0   6   2     1402.60     1134.78     49.22 o 
   1   6   2      835.66      797.61     48.55 o 
   2   6   2     1080.72     1157.56     79.97 o 
   3   6   2     5410.56     5337.11    142.97 o 
   4   6   2     4583.65     4830.62    133.09 o 
   5   6   2       93.75       59.87     30.87 o 
   6   6   2     1963.80     1889.16    166.09 o 
   7   6   2      834.19      776.38    118.82 o 
   8   6   2       54.83       47.18     59.31 o 
   9   6   2     1050.76     1017.49    154.59 o 
  10   6   2      165.33      147.80     86.64 o 
  11   6   2       25.28       56.19     74.49 o 
  12   6   2      352.71      343.45    127.09 o 
 -12   7   2      315.61      171.67    136.46 o 
 -11   7   2       16.78      115.16    141.86 o 
 -10   7   2     1111.74     1089.41    176.34 o 
  -9   7   2       79.61       22.93     63.84 o 
  -8   7   2       60.92       63.25     53.67 o 
  -7   7   2      301.39      219.06     62.71 o 
  -6   7   2      561.63      594.01     80.57 o 
  -5   7   2      143.51      141.19     51.95 o 
  -4   7   2     1265.22     1221.51     97.32 o 
  -3   7   2     1988.13     1872.08    100.92 o 
  -2   7   2     3851.03     3580.40    133.74 o 
  -1   7   2      635.06      739.62     52.58 o 
   0   7   2     5794.04     5021.67    100.91 o 
   1   7   2      549.50      666.83     54.99 o 
   2   7   2     3770.50     3576.63    134.39 o 
   3   7   2     2265.35     2313.95    102.64 o 
   4   7   2     1362.63     1481.45     87.78 o 
   5   7   2      130.64      132.12     58.83 o 
   6   7   2      659.79      490.20    104.19 o 
   7   7   2      224.34      219.07     78.14 o 
   8   7   2       47.20       67.83     58.06 o 
   9   7   2       37.46       39.12     63.61 o 
  10   7   2     1113.16     1121.44    178.72 o 
  11   7   2       16.48       43.43     75.61 o 
  12   7   2      323.66      252.01    122.71 o 
 -11   8   2       52.76       63.08    123.69 o 
 -10   8   2      247.88      315.06    107.94 o 
  -9   8   2      606.91      670.14    140.26 o 
  -8   8   2       24.66       75.75     58.12 o 
  -7   8   2      929.22      859.59    105.90 o 
  -6   8   2      553.56      532.40     81.37 o 
  -5   8   2      695.19      646.71     81.11 o 
  -4   8   2     1920.78     1842.19    118.87 o 
  -3   8   2     5055.58     4988.58    163.68 o 
  -2   8   2      400.47      414.16     34.99 o 
  -1   8   2      104.13      109.27     26.72 o 
   0   8   2      391.36      398.80     35.00 o 
   1   8   2      108.90      111.02     29.17 o 
   2   8   2      450.93      479.02     51.63 o 
   3   8   2     5326.60     5310.17    156.35 o 
   4   8   2     2073.83     2136.72    149.18 o 
   5   8   2      710.56      791.14    106.62 o 
   6   8   2      498.62      506.47     87.03 o 
   7   8   2      927.26     1239.09    161.88 o 
   8   8   2       19.88       28.97     59.01 o 
   9   8   2      579.27      603.33    130.93 o 
  10   8   2      216.49      175.76     78.43 o 
  11   8   2       41.39       18.48     80.66 o 
 -11   9   2       91.73      117.28    139.91 o 
 -10   9   2      248.87      358.51    116.42 o 
  -9   9   2      455.83      534.78    137.35 o 
  -8   9   2        9.42        5.24     48.07 o 
  -7   9   2      419.93      430.56     81.36 o 
  -6   9   2      681.58      682.27     96.23 o 
  -5   9   2      426.86      457.15     72.10 o 
  -4   9   2      723.13      845.44    101.84 o 
  -3   9   2     1178.28      946.26    130.71 o 
  -2   9   2      140.33      175.35     38.81 o 
  -1   9   2      812.60      733.51     71.19 o 
   0   9   2     1583.32     1626.98     79.85 o 
   1   9   2      922.94      922.47     81.43 o 
   2   9   2       80.30       71.01     42.50 o 
   3   9   2     1136.47     1068.02    130.78 o 
   4   9   2      669.79      790.51    114.61 o 
   5   9   2      381.16      381.38     75.06 o 
   6   9   2      677.99      618.24    106.28 o 
   7   9   2      541.72      530.32    112.98 o 
   8   9   2       20.86       69.83     61.29 o 
   9   9   2      444.87      375.05    102.17 o 
  10   9   2      248.58      297.57     96.60 o 
  11   9   2       82.18       69.93    116.40 o 
 -10  10   2       69.43       23.47    113.23 o 
  -9  10   2      194.83      249.22    100.32 o 
  -8  10   2      316.27      385.62     93.04 o 
  -7  10   2      301.57      332.18     78.08 o 
  -6  10   2      200.46      302.36     70.50 o 
  -5  10   2      782.62      718.82     95.93 o 
  -4  10   2     1384.22     1470.16    113.27 o 
  -3  10   2      522.38      484.92     67.24 o 
  -2  10   2     1932.49     2384.97    120.91 o 
  -1  10   2      951.86      977.74    101.52 o 
   0  10   2        8.19       53.65     30.43 o 
   1  10   2      879.57      962.44     94.19 o 
   2  10   2     1876.51     2011.02    118.17 o 
   3  10   2      537.07      467.43    103.13 o 
   4  10   2     1410.60     1475.23    168.27 o 
   5  10   2      738.80      686.48    124.41 o 
   6  10   2      157.49      188.28     69.37 o 
   7  10   2      314.99      279.72     94.81 o 
   8  10   2      311.28      388.74     98.42 o 
   9  10   2      193.91      254.35     90.81 o 
  10  10   2       62.89       68.02     84.88 o 
 -10  11   2      174.64      156.09    108.66 o 
  -9  11   2      273.36      221.57     91.10 o 
  -8  11   2      367.11      322.28     86.29 o 
  -7  11   2      278.29      392.61     82.75 o 
  -6  11   2       59.13       51.17     48.24 o 
  -5  11   2       28.71       45.99     41.96 o 
  -4  11   2      402.42      568.25     81.58 o 
  -3  11   2      758.99      818.82     89.44 o 
  -2  11   2      266.61      239.17     53.67 o 
  -1  11   2      673.89      357.30    210.81 o 
   0  11   2      391.33      379.82     62.66 o 
   1  11   2      589.81      533.77     95.15 o 
   2  11   2      264.42      201.99     62.64 o 
   3  11   2      743.25      717.57    104.26 o 
   4  11   2      423.03      297.40    160.97 o 
   5  11   2       76.69       85.38     58.67 o 
   6  11   2       47.40       15.20     48.71 o 
   7  11   2      227.16      224.87     80.17 o 
   8  11   2      336.46      326.57    118.70 o 
   9  11   2      250.60      276.90    106.70 o 
  10  11   2      164.62      208.25    107.56 o 
  -9  12   2        0.86        0.69     74.91 o 
  -8  12   2      336.96      362.33     85.80 o 
  -7  12   2      153.85      161.71     67.12 o 
  -6  12   2       85.30       90.30     55.44 o 
  -5  12   2      312.60      313.32     71.45 o 
  -4  12   2      293.50      220.29     56.13 o 
  -3  12   2      204.19      219.56     64.28 o 
  -2  12   2     1148.95     1115.36    115.10 o 
  -1  12   2      463.78      375.87     99.66 o 
   0  12   2     1623.77     1486.42    134.55 o 
   1  12   2      452.75      406.57    103.71 o 
   2  12   2     1291.82     1313.44    168.53 o 
   3  12   2      203.51      204.53     78.93 o 
   4  12   2      322.82      309.30     83.39 o 
   5  12   2      292.93      318.78     86.11 o 
   6  12   2       73.10       40.09     59.99 o 
   7  12   2      142.83      181.22     88.49 o 
   8  12   2      353.94      483.91    128.04 o 
   9  12   2        3.11       40.63     92.99 o 
  -8  13   2       89.64       40.11     65.13 o 
  -7  13   2      124.03      177.42     69.95 o 
  -6  13   2       45.48      132.80     65.28 o 
  -5  13   2      198.19      241.87     71.42 o 
  -4  13   2        4.19       23.01     45.92 o 
  -3  13   2      281.49      208.63     68.84 o 
  -2  13   2      378.35      419.06     98.13 o 
  -1  13   2       89.88       38.00     59.86 o 
   0  13   2     2133.41     1851.05    248.09 o 
   1  13   2      132.77      128.45     60.70 o 
   2  13   2      339.57      297.38    100.35 o 
   3  13   2      279.26      385.98    126.75 o 
   4  13   2        7.71       19.41     69.36 o 
   5  13   2      143.05      101.67     72.03 o 
   6  13   2       42.08       66.89     70.15 o 
   7  13   2      130.05      249.53     87.89 o 
   8  13   2       82.24       38.21     89.39 o 
  -7  14   2       88.33      143.51     70.21 o 
  -6  14   2      124.92      107.19     62.34 o 
  -5  14   2      151.96      147.38     71.38 o 
  -4  14   2      418.87      419.61     90.40 o 
  -3  14   2      782.28      727.54    124.09 o 
  -2  14   2      341.63      335.28    109.79 o 
  -1  14   2      248.80      356.69    110.01 o 
   0  14   2        1.64        2.10     74.02 o 
   1  14   2      245.03      321.64    127.25 o 
   2  14   2      357.41      322.20     89.71 o 
   3  14   2      829.62      789.72    154.45 o 
   4  14   2      459.79      651.59    145.34 o 
   5  14   2      137.79      127.81     91.72 o 
   6  14   2       93.92      102.48     79.20 o 
   7  14   2       82.79       33.63     74.43 o 
  -6  15   2      297.28      383.75    116.98 o 
  -5  15   2       30.76       48.72     79.45 o 
  -4  15   2       30.55       61.16     75.68 o 
  -3  15   2      144.34      187.35     82.57 o 
  -2  15   2      261.04      200.47     98.47 o 
  -1  15   2      180.64      311.88    147.79 o 
   0  15   2      784.64      926.07    206.68 o 
   1  15   2      183.80      232.49    128.90 o 
   2  15   2      267.02      364.14    118.93 o 
   3  15   2      147.16      125.51     74.77 o 
   4  15   2       38.55      148.57     86.01 o 
   5  15   2       22.37       64.13     89.56 o 
   6  15   2      273.39      154.21    114.43 o 
  -4  16   2       25.27       27.46     85.58 o 
  -3  16   2       37.81       33.18     97.29 o 
  -2  16   2       59.00      154.80    135.94 o 
  -1  16   2      148.91      149.51    134.02 o 
   0  16   2       92.64      273.06    131.75 o 
   1  16   2      173.52      171.26    125.00 o 
   2  16   2       58.32       36.46    101.77 o 
   3  16   2       46.26      140.96    104.42 o 
   4  16   2       18.22       29.89     78.49 o 
  -1  17   2       89.29      218.98    159.71 o 
   0  17   2       36.27       21.81    114.72 o 
   1  17   2      100.06       78.17    138.02 o 
   1   0   3     6407.95     5228.58    105.87 o 
   2   0   3     6349.56     6727.22    154.92 o 
   3   0   3    12956.27    13193.56    224.62 o 
   4   0   3     2835.82     2403.81    117.18 o 
   5   0   3        1.00       92.10     42.88 o 
   6   0   3      117.12      149.15     50.40 o 
   7   0   3     1318.99     1489.91    440.09 o 
   8   0   3     2692.00     2106.00    655.84 o 
   9   0   3        6.58       33.05     42.87 o 
  10   0   3      604.68      539.92    100.15 o 
  11   0   3       30.64       27.07     60.01 o 
  12   0   3       20.02       46.03    144.44 o 
  13   0   3       50.79      116.90    126.27 o 
 -13   1   3       40.10       77.83    112.05 o 
 -12   1   3       43.44      122.41    147.34 o 
 -11   1   3      665.29      682.85    141.00 o 
 -10   1   3       74.45        3.62     71.35 o 
  -9   1   3      733.10      963.63    129.52 o 
  -8   1   3     1609.20     1670.38    125.65 o 
  -7   1   3     2425.28     2695.71    127.56 o 
  -6   1   3     2436.93     2234.84    100.93 o 
  -5   1   3      415.11      459.99     61.75 o 
  -4   1   3      734.96      837.27     65.25 o 
  -3   1   3    10161.07    11483.32    351.43 o 
  -2   1   3    27505.70    30641.06    317.53 o 
  -1   1   3    24480.57    24707.61    235.89 o 
   0   1   3      563.75      641.74     21.72 o 
   1   1   3    26611.17    26724.56    208.93 o 
   2   1   3    26790.44     5369.64  11261.23 o 
   3   1   3    10388.58    12017.85    210.91 o 
   4   1   3      612.30      757.12     61.06 o 
   5   1   3      174.67      142.90     45.36 o 
   6   1   3     2188.04     1857.51    296.82 o 
   7   1   3     2577.48     1865.27    724.71 o 
   8   1   3     1562.99      913.74    386.81 o 
   9   1   3      714.96      568.57    175.54 o 
  10   1   3       46.78       56.46     49.98 o 
  11   1   3      776.47      773.93    171.45 o 
  12   1   3       27.52       24.07    141.15 o 
  13   1   3       31.17       13.02    168.52 o 
 -13   2   3      210.90      222.94    203.33 o 
 -12   2   3      119.67      128.79    127.52 o 
 -11   2   3      247.78      112.65    105.03 o 
 -10   2   3      376.69      505.63    135.40 o 
  -9   2   3     1201.34     1192.82    186.63 o 
  -8   2   3     1055.19      933.40    105.79 o 
  -7   2   3     2239.95     2232.40    119.68 o 
  -6   2   3      248.42      247.56     65.03 o 
  -5   2   3     1486.69     1342.93    110.42 o 
  -4   2   3     6221.80     6122.50    268.48 o 
  -3   2   3    17947.93    19250.85    268.08 o 
  -2   2   3     2626.69     3259.25     84.18 o 
  -1   2   3     4020.77     2374.87    547.60 o 
   0   2   3      419.87      876.13    271.95 o 
   1   2   3     4493.40     1664.08   1066.55 o 
   2   2   3     3187.90     3556.68     75.79 o 
   3   2   3    17619.68    18275.70    198.02 o 
   4   2   3     6156.19     6269.36    127.87 o 
   5   2   3     1340.68     1155.26     77.31 o 
   6   2   3      262.48      277.83     58.60 o 
   7   2   3     2184.37     2086.13    121.99 o 
   8   2   3      946.59      804.53    105.39 o 
   9   2   3     1352.55     1555.85    133.21 o 
  10   2   3      353.86      419.35    102.03 o 
  11   2   3      242.17      201.99     85.41 o 
  13   2   3      224.79      263.64    228.19 o 
 -13   3   3       19.04       85.81    125.95 o 
 -12   3   3      189.49      225.34    136.60 o 
 -11   3   3      308.56      412.71    114.54 o 
 -10   3   3      562.73      617.40    120.18 o 
  -9   3   3      383.88      344.97     93.23 o 
  -8   3   3     1096.27     1131.13    135.53 o 
  -7   3   3      616.98      636.97     81.97 o 
  -6   3   3     6425.09     6512.75    194.13 o 
  -5   3   3     1291.54     1321.55     88.98 o 
  -4   3   3     4647.09     4227.00    122.83 o 
  -3   3   3     1473.98     1710.49     71.49 o 
  -2   3   3     6696.14     7058.29    122.93 o 
  -1   3   3     7769.20     6651.51    104.73 o 
   0   3   3      160.60      262.77     37.34 o 
   1   3   3     8196.25     7288.92    121.39 o 
   2   3   3     6305.51     6894.42     87.68 o 
   3   3   3     1434.21     1642.07     55.35 o 
   4   3   3     4868.69     4616.03    101.94 o 
   5   3   3     1375.56     1411.59     66.03 o 
   6   3   3     6234.76     6246.63    143.50 o 
   7   3   3      601.25      593.08     60.81 o 
   8   3   3     1129.96     1171.85    102.20 o 
   9   3   3      423.01      340.07     77.17 o 
  10   3   3      593.37      711.29    107.28 o 
  11   3   3      342.36      354.60    100.65 o 
  12   3   3      194.64      261.91    189.77 o 
  13   3   3       13.09       39.25    107.75 o 
 -12   4   3       60.42      120.90    113.74 o 
 -11   4   3      191.05      157.00     86.28 o 
 -10   4   3      899.44     1010.82    152.73 o 
  -9   4   3     2066.83     1871.47    190.56 o 
  -8   4   3      246.91      261.21     60.34 o 
  -7   4   3     2114.79     2128.87    134.41 o 
  -6   4   3     1181.99     1117.29    102.96 o 
  -5   4   3      325.48      181.49     44.43 o 
  -4   4   3     1550.78     1660.60     81.29 o 
  -3   4   3    14408.37    10796.61   2806.06 o 
  -2   4   3     2032.50     2229.29     86.10 o 
  -1   4   3     5928.07     5894.68    113.95 o 
   0   4   3      680.74      678.82     27.57 o 
   1   4   3     5592.47     5739.15    100.43 o 
   2   4   3     2053.05     2311.08     75.31 o 
   3   4   3    14811.43    16220.53    194.10 o 
   4   4   3     1526.18     1668.53     76.75 o 
   5   4   3      295.63      197.59     33.53 o 
   6   4   3     1173.13     1174.99     67.30 o 
   7   4   3     2075.58     2274.00    114.51 o 
   8   4   3      217.94      260.23     59.73 o 
   9   4   3     1880.78     1912.75    189.89 o 
  10   4   3      930.76     1038.28    152.33 o 
  11   4   3      187.07      205.02     90.96 o 
  12   4   3       55.85       84.30    139.82 o 
 -12   5   3      536.37      694.66    149.76 o 
 -11   5   3      342.35      221.38    131.74 o 
 -10   5   3      242.22      262.70     99.69 o 
  -9   5   3      484.74      434.48    108.38 o 
  -8   5   3      607.29      584.99     92.76 o 
  -7   5   3      194.34      190.22     60.75 o 
  -6   5   3     2134.40     2049.49    126.40 o 
  -5   5   3      251.70      172.97     41.84 o 
  -4   5   3     1477.78     1371.84    365.39 o 
  -3   5   3      389.30      281.53     57.96 o 
  -2   5   3      300.94      253.11     29.48 o 
  -1   5   3     3494.63     3422.31    120.31 o 
   0   5   3     8094.92     7605.13    203.29 o 
   1   5   3     3628.51     3671.78    108.33 o 
   2   5   3      252.71      194.76     23.96 o 
   3   5   3      446.61      410.28     69.30 o 
   4   5   3     1616.33     2240.01     76.47 o 
   5   5   3      242.62      199.56     38.87 o 
   6   5   3     2158.86     2028.88    100.16 o 
   7   5   3      218.95      249.39     64.41 o 
   8   5   3      610.52      512.65    100.29 o 
   9   5   3      434.30      554.60    112.55 o 
  10   5   3      276.09      346.38    101.26 o 
  11   5   3      367.59      399.65    111.35 o 
  12   5   3      480.85      408.55    225.53 o 
 -12   6   3       30.83       66.93     89.30 o 
 -11   6   3        3.01       48.61     88.23 o 
 -10   6   3      404.81      396.39    118.20 o 
  -9   6   3      135.21      142.36     78.72 o 
  -8   6   3      477.99      533.26     90.56 o 
  -7   6   3      625.99      623.52     92.30 o 
  -6   6   3      396.03      333.20    109.71 o 
  -5   6   3     2557.45     2233.27    111.24 o 
  -4   6   3     2102.28     2035.57    110.02 o 
  -3   6   3     4553.70     4197.40    120.85 o 
  -2   6   3      812.89      673.60     67.02 o 
  -1   6   3      296.15      211.29     20.51 o 
   0   6   3      176.70      115.78     22.54 o 
   1   6   3      239.60      220.47     22.56 o 
   2   6   3      863.84      863.70     62.90 o 
   3   6   3     4161.35     4017.03    135.53 o 
   4   6   3     2364.96     2367.10    110.48 o 
   5   6   3     2675.26     2602.45     95.27 o 
   6   6   3      358.92      372.72     93.02 o 
   7   6   3      588.24      520.13    104.43 o 
   8   6   3      375.85      393.33     91.43 o 
   9   6   3      154.21      115.34     76.87 o 
  10   6   3      375.27      404.62    109.47 o 
  11   6   3        5.50        0.08     71.42 o 
  12   6   3       21.72        0.08     91.28 o 
 -12   7   3       42.92       48.75     90.45 o 
 -11   7   3      685.16      564.40    188.47 o 
 -10   7   3      137.28      132.69     91.64 o 
  -9   7   3      342.69      336.39     99.80 o 
  -8   7   3      216.23      297.00     77.38 o 
  -7   7   3       26.86       34.13     45.83 o 
  -6   7   3      246.30      235.36     51.93 o 
  -5   7   3     1314.16     1363.48    114.98 o 
  -4   7   3      359.89      427.11     65.49 o 
  -3   7   3     3281.28     3056.38    119.97 o 
  -2   7   3      450.59      227.63     77.38 o 
  -1   7   3     4584.44     4312.15    118.71 o 
   0   7   3      148.19       84.67     28.40 o 
   1   7   3     4852.24     4648.99    111.76 o 
   2   7   3      410.07      423.77     56.91 o 
   3   7   3     3314.77     3317.41    142.98 o 
   4   7   3      334.08      328.95     60.31 o 
   5   7   3     1256.18     1326.71    139.44 o 
   6   7   3      264.81      309.07     89.41 o 
   7   7   3       81.79      113.18     60.58 o 
   8   7   3      196.65      235.56     78.26 o 
   9   7   3      356.96      319.21     93.41 o 
  10   7   3      129.66      154.21     89.76 o 
  11   7   3      707.03      985.37    213.31 o 
  12   7   3       37.56       27.11    111.78 o 
 -11   8   3       16.30       68.51     90.27 o 
 -10   8   3      109.84      169.91    128.49 o 
  -9   8   3       41.07       66.76     78.51 o 
  -8   8   3      443.16      447.23     94.60 o 
  -7   8   3      119.19      187.48     57.01 o 
  -6   8   3      165.12      210.35     61.16 o 
  -5   8   3      727.05      874.63     89.95 o 
  -4   8   3     1103.08     1048.88     89.96 o 
  -3   8   3      395.00      388.88     60.69 o 
  -2   8   3     2016.24     2047.05     86.89 o 
  -1   8   3      116.65      162.49     41.88 o 
   0   8   3      286.25      273.63     38.58 o 
   1   8   3       87.23      135.35     35.57 o 
   2   8   3     1794.98     1811.43    126.01 o 
   3   8   3      347.32      372.82     69.40 o 
   4   8   3     1174.54     1108.69    139.08 o 
   5   8   3      767.95      735.14    114.52 o 
   6   8   3      134.99       96.76     62.48 o 
   7   8   3      131.99      184.57     76.33 o 
   8   8   3      540.33      655.56    136.63 o 
   9   8   3       26.29        2.91     56.88 o 
  10   8   3      117.43      130.62    107.27 o 
  11   8   3       21.15       89.32     82.00 o 
 -11   9   3      411.29      499.46    153.33 o 
 -10   9   3       64.51      156.11    104.48 o 
  -9   9   3       22.78       37.16     73.61 o 
  -8   9   3        5.10       42.84     55.09 o 
  -7   9   3      151.52      211.46     63.79 o 
  -6   9   3      901.60      746.53     96.83 o 
  -5   9   3     2299.63     2222.20    129.84 o 
  -4   9   3     1119.29     1189.86    100.74 o 
  -3   9   3      390.69      320.78     51.33 o 
  -2   9   3      102.26       79.59     30.63 o 
  -1   9   3     2295.40     2441.77    110.44 o 
   0   9   3     4071.85     3483.18    130.21 o 
   1   9   3     2048.04     2171.21     98.43 o 
   2   9   3      136.99      114.94     47.61 o 
   3   9   3      382.05      458.48     71.81 o 
   4   9   3     1222.75     1183.51    145.35 o 
   5   9   3     2506.44     2315.02    202.36 o 
   6   9   3      886.05      820.74    137.68 o 
   7   9   3      101.66       91.46     84.43 o 
   8   9   3        3.66       10.17     68.28 o 
   9   9   3       33.12       20.63     82.80 o 
  10   9   3       50.78       52.88     97.12 o 
  11   9   3      419.57      367.53    133.17 o 
 -10  10   3      137.27      145.13     99.43 o 
  -9  10   3      812.38      897.87    159.07 o 
  -8  10   3       12.81       22.20     46.97 o 
  -7  10   3      326.09      415.39     75.73 o 
  -6  10   3       84.17       57.75     43.78 o 
  -5  10   3      963.20      828.42     93.67 o 
  -4  10   3      233.54      183.20     50.54 o 
  -3  10   3     1690.58     1214.38    182.38 o 
  -2  10   3      493.81      498.75     64.93 o 
  -1  10   3      894.15      894.55     91.33 o 
   0  10   3      276.54      256.62     56.60 o 
   1  10   3      768.35      673.76     95.36 o 
   2  10   3      531.55      602.58     85.45 o 
   3  10   3     1683.05     1767.72    182.51 o 
   4  10   3      266.90      218.54     80.90 o 
   5  10   3     1022.38      882.03    145.33 o 
   6  10   3       99.13      102.12     68.84 o 
   7  10   3      315.37      488.39    139.93 o 
   8  10   3       11.23       18.01     88.19 o 
   9  10   3      826.75      737.55    167.04 o 
  10  10   3      144.41      168.11     98.15 o 
 -10  11   3      167.18      203.44    113.52 o 
  -9  11   3       63.37       39.67     78.39 o 
  -8  11   3       93.12      103.92     57.42 o 
  -7  11   3      145.39      114.04     56.37 o 
  -6  11   3     1391.70     1292.93    121.39 o 
  -5  11   3      108.75      143.63     53.10 o 
  -4  11   3     1212.49     1131.21    112.14 o 
  -3  11   3      464.64      481.43     79.57 o 
  -2  11   3      341.71      418.92     66.14 o 
  -1  11   3       13.39       36.85     41.56 o 
   0  11   3     2226.41     2449.55    141.76 o 
   1  11   3       14.71       34.82     46.86 o 
   2  11   3      340.27      366.77     95.55 o 
   3  11   3      479.35      421.86    126.13 o 
   4  11   3     1021.55      844.36    144.24 o 
   5  11   3      111.31       71.40     70.00 o 
   6  11   3     1535.11     1500.61    190.96 o 
   7  11   3      131.27       74.35     86.86 o 
   8  11   3       81.69       98.76     82.24 o 
   9  11   3       61.84      113.68     92.88 o 
  10  11   3      152.40      135.59     93.43 o 
  -9  12   3      217.89      172.42    101.61 o 
  -8  12   3      173.33      218.10     82.63 o 
  -7  12   3      425.89      491.47     89.42 o 
  -6  12   3      105.38       77.29     50.10 o 
  -5  12   3      124.29      139.64     52.54 o 
  -4  12   3      191.64      145.30     52.51 o 
  -3  12   3      259.36      273.32     61.49 o 
  -2  12   3      142.18      129.01     56.80 o 
  -1  12   3     1277.84      845.66    348.57 o 
   0  12   3       56.43      122.51     74.88 o 
   1  12   3     1273.76     1110.04    163.49 o 
   2  12   3      153.13      188.97     87.10 o 
   3  12   3      341.83      447.38     88.97 o 
   4  12   3      160.33      128.07     65.70 o 
   5  12   3      147.87      169.97     71.95 o 
   6  12   3      122.20      130.54     69.79 o 
   7  12   3      396.64      424.72    106.56 o 
   8  12   3      188.31      304.39    111.77 o 
   9  12   3      253.53      298.09    120.68 o 
  -8  13   3       97.44      187.67     89.70 o 
  -7  13   3       88.80      101.22     68.45 o 
  -6  13   3      206.71      212.28     71.64 o 
  -5  13   3       96.70      150.37     62.28 o 
  -4  13   3       28.80       60.50     53.62 o 
  -3  13   3        0.43       23.96     49.22 o 
  -2  13   3      456.38      391.81     90.46 o 
  -1  13   3      358.81      256.75    103.04 o 
   0  13   3      761.18      702.93    129.31 o 
   1  13   3      386.37      579.11    131.14 o 
   2  13   3      509.19      406.63    105.47 o 
   3  13   3        0.50       31.56     69.45 o 
   4  13   3       20.44       38.03     78.22 o 
   5  13   3      149.31      229.85     82.78 o 
   6  13   3      212.59      252.22     89.19 o 
   7  13   3       79.15      101.98     77.59 o 
   8  13   3       96.23       71.08     83.58 o 
  -7  14   3        3.20        9.49     57.71 o 
  -6  14   3       12.94       74.67     57.09 o 
  -5  14   3       49.25       79.25     69.29 o 
  -4  14   3      435.26      524.35    103.91 o 
  -3  14   3      214.06      320.73     82.78 o 
  -2  14   3      444.25      554.59    131.98 o 
  -1  14   3        1.41       24.50     74.91 o 
   0  14   3       14.43       39.56     99.04 o 
   1  14   3        3.15        4.26     58.76 o 
   2  14   3      500.65      586.86    137.59 o 
   3  14   3      241.60      219.83     99.49 o 
   4  14   3      361.98      356.77    118.10 o 
   5  14   3       58.00       97.38     84.54 o 
   6  14   3       19.05       14.83     67.41 o 
   7  14   3        3.83        9.57     66.09 o 
  -6  15   3       13.94        8.74     65.87 o 
  -5  15   3      493.42      561.63    116.23 o 
  -4  15   3       65.76       53.54     68.75 o 
  -3  15   3       92.46      150.06     91.35 o 
  -2  15   3       42.98       29.30     72.20 o 
  -1  15   3      305.02      232.32    150.45 o 
   0  15   3        2.20       55.97    110.07 o 
   1  15   3      351.71      171.51    125.80 o 
   2  15   3       49.72       82.44     80.21 o 
   3  15   3       87.74       40.83     69.81 o 
   4  15   3       60.41       24.95     85.67 o 
   5  15   3      505.74      537.29    145.47 o 
   6  15   3        9.57       22.49     92.63 o 
  -4  16   3       55.35      184.21    111.95 o 
  -3  16   3      173.35      188.22    107.33 o 
  -2  16   3       14.91       53.59    111.76 o 
  -1  16   3       25.23       51.88    102.71 o 
   0  16   3        1.43       26.95    104.48 o 
   1  16   3       28.21       36.44    103.13 o 
   2  16   3       26.73       86.75     97.54 o 
   3  16   3      154.29      175.13    111.38 o 
   4  16   3       51.49       68.76     84.09 o 
  -1  17   3       74.26       46.86    132.54 o 
   0  17   3       50.87      202.73    147.22 o 
   1  17   3       76.25      201.35    145.76 o 
   0   0   4       61.47        3.61     96.84 o 
   1   0   4     6501.34     6770.95    105.37 o 
   2   0   4     4767.94     6483.01    125.54 o 
   3   0   4     4912.22     4309.06    165.25 o 
   4   0   4     1086.13     1120.62     90.78 o 
   5   0   4      120.73       41.69     33.83 o 
   6   0   4       50.13       99.14     31.00 o 
   7   0   4     4160.26     4155.31    171.51 o 
   8   0   4        4.74       15.81     35.89 o 
   9   0   4     2544.39     1810.57    634.83 o 
  10   0   4      648.11      451.07    195.36 o 
  11   0   4      496.05      568.58    121.39 o 
  12   0   4        5.64       15.37     82.89 o 
  13   0   4       60.15      150.56    192.51 o 
 -13   1   4       21.49        0.86    131.97 o 
 -12   1   4       93.83      196.45    124.36 o 
 -11   1   4       94.17       68.40     73.21 o 
 -10   1   4      738.03      818.85    131.75 o 
  -9   1   4      136.33       95.15     77.14 o 
  -8   1   4      885.33      952.20    119.44 o 
  -7   1   4     1495.74     1700.34    140.52 o 
  -6   1   4     4089.83     3618.41    215.08 o 
  -5   1   4      778.67      978.19     80.02 o 
  -4   1   4     2566.29     2853.99    104.28 o 
  -3   1   4     4816.26     5039.01    119.08 o 
  -2   1   4     1891.54     1905.48    104.74 o 
  -1   1   4     5979.12     6346.14     86.54 o 
   0   1   4     2185.30     3371.68    322.97 o 
   1   1   4     6399.15     6987.03    121.76 o 
   2   1   4     1629.48     1592.88     87.77 o 
   3   1   4     5049.16     4143.81    948.45 o 
   4   1   4     2291.80     1616.57    554.03 o 
   5   1   4      853.62      616.74    265.70 o 
   6   1   4     4155.09     3627.47    151.27 o 
   7   1   4     1360.11     1002.70    282.95 o 
   8   1   4      880.93     1011.28    110.27 o 
   9   1   4      105.78      114.64     53.39 o 
  10   1   4      611.23      684.89    117.30 o 
  11   1   4       87.97      132.14     89.60 o 
  12   1   4      124.91       95.42    102.90 o 
 -13   2   4       16.37       16.78    168.52 o 
 -12   2   4      309.59      401.60    158.74 o 
 -11   2   4      209.19      283.54     96.00 o 
 -10   2   4      866.21      792.76    135.84 o 
  -9   2   4      946.45     1028.80    176.20 o 
  -8   2   4      477.22      350.86     87.82 o 
  -7   2   4      737.83      791.83    105.63 o 
  -6   2   4      518.32      573.45     83.12 o 
  -5   2   4      494.17      499.18     68.32 o 
  -4   2   4      677.81      664.54     49.83 o 
  -3   2   4    12594.39    12621.63    156.74 o 
  -2   2   4      500.87      473.52     44.47 o 
  -1   2   4    20761.98    22229.03    250.18 o 
   0   2   4    22797.54    24687.55    806.47 o 
   1   2   4    19743.96    21046.55    357.25 o 
   2   2   4      282.75      132.46     55.52 o 
   3   2   4    12869.21    12897.00    198.25 o 
   4   2   4      691.13      657.71     65.57 o 
   5   2   4      388.53      425.10     60.07 o 
   6   2   4      592.64      671.82     69.30 o 
   7   2   4      583.62      592.99     71.04 o 
   8   2   4      418.28      359.86     61.53 o 
   9   2   4      917.69     1170.11    144.42 o 
  10   2   4      815.72      690.38    150.88 o 
  11   2   4      233.02      225.70    108.14 o 
  12   2   4      283.10      358.83    190.08 o 
 -13   3   4        9.35       44.74    103.14 o 
 -12   3   4      132.01      126.50     92.16 o 
 -11   3   4      211.16      230.42     94.14 o 
 -10   3   4       43.50       35.62     62.23 o 
  -9   3   4        5.27        6.91     50.99 o 
  -8   3   4       75.70       87.18     45.91 o 
  -7   3   4     4221.74     4214.00    163.90 o 
  -6   3   4      522.76      458.29     67.58 o 
  -5   3   4    10271.51     9823.51    281.41 o 
  -4   3   4     2408.17     2161.91     84.73 o 
  -3   3   4     7002.39     6995.55    175.50 o 
  -2   3   4    15819.66    17101.26    207.62 o 
  -1   3   4     1485.92     1332.34    538.07 o 
   0   3   4     5528.95     3011.12   1200.68 o 
   1   3   4     1130.21     1041.86    609.09 o 
   2   3   4    15300.94    16870.41    187.65 o 
   3   3   4     7242.00     7551.86    184.89 o 
   4   3   4     2563.72     2442.93     86.71 o 
   5   3   4    10809.45    10831.35    200.13 o 
   6   3   4      436.88      369.11     48.18 o 
   7   3   4     4177.83     4018.92    125.92 o 
   8   3   4       76.85       95.87     44.21 o 
   9   3   4       20.07       35.54     47.34 o 
  10   3   4       49.19       33.84     53.81 o 
  11   3   4      205.38      236.47    109.69 o 
  12   3   4      133.39      158.37    109.82 o 
  13   3   4       18.20       39.84    162.17 o 
 -12   4   4        3.24        8.24     75.71 o 
 -11   4   4      121.48      177.78     89.93 o 
 -10   4   4      642.33      560.89    123.83 o 
  -9   4   4      233.12      205.73     84.61 o 
  -8   4   4     2245.43     2173.78    146.62 o 
  -7   4   4       25.85        8.93     36.71 o 
  -6   4   4     1169.49     1247.72    102.79 o 
  -5   4   4     2925.71     2856.29    122.76 o 
  -4   4   4     5637.94     5113.74    127.82 o 
  -3   4   4     1290.23     1223.27     57.08 o 
  -2   4   4    16511.54    12347.36   2435.02 o 
  -1   4   4      991.60      911.63     64.43 o 
   0   4   4      103.95       99.27     20.59 o 
   1   4   4      850.38      636.52     67.78 o 
   2   4   4    16511.08    17080.20    193.31 o 
   3   4   4     1185.41     1151.95     58.35 o 
   4   4   4     5781.07     5296.64    146.42 o 
   5   4   4     3136.59     3326.92     99.15 o 
   6   4   4     1117.86     1299.18     69.39 o 
   7   4   4       13.09       12.12     34.16 o 
   8   4   4     2070.08     1936.06    144.79 o 
   9   4   4      232.21      232.34     80.35 o 
  10   4   4      535.98      416.26    146.95 o 
  11   4   4      117.09      141.84    101.83 o 
  12   4   4       10.53        0.86    120.37 o 
 -12   5   4      152.37      233.43    123.43 o 
 -11   5   4      557.68      603.36    139.38 o 
 -10   5   4      247.02      295.76     84.12 o 
  -9   5   4      839.09      836.92    135.87 o 
  -8   5   4      330.82      337.54     92.62 o 
  -7   5   4      463.59      423.62     68.49 o 
  -6   5   4     2766.56     2869.63    130.54 o 
  -5   5   4     2367.32     2330.72    103.24 o 
  -4   5   4     2420.92     2194.12     90.12 o 
  -3   5   4     9398.55     8849.55    177.11 o 
  -2   5   4      444.69      615.17     65.68 o 
  -1   5   4      775.36      535.28    129.90 o 
   0   5   4     5043.19     4903.53    121.64 o 
   1   5   4      512.24      683.54     52.75 o 
   2   5   4      417.59      544.13     57.40 o 
   3   5   4     9540.09     8784.07    234.49 o 
   4   5   4     2378.01     2420.70     97.29 o 
   5   5   4     2473.60     2371.11    111.72 o 
   6   5   4     2782.42     2784.78    133.50 o 
   7   5   4      496.59      463.57     69.50 o 
   8   5   4      286.26      264.48     89.07 o 
   9   5   4      929.91     1003.95    180.32 o 
  10   5   4      311.81      360.15    126.33 o 
  11   5   4      574.97      630.55    168.99 o 
  12   5   4      188.65      198.55    170.95 o 
 -12   6   4       46.41       26.98     88.73 o 
 -11   6   4      181.73      231.91    104.61 o 
 -10   6   4     1153.04     1171.18    179.59 o 
  -9   6   4     1264.06     1043.93    148.93 o 
  -8   6   4     1233.93     1239.29    156.44 o 
  -7   6   4     1679.34     1910.53    146.20 o 
  -6   6   4       51.43       76.28     40.48 o 
  -5   6   4      173.55      134.45     30.02 o 
  -4   6   4     1685.86     1664.63     91.85 o 
  -3   6   4     3688.66     3386.41    115.58 o 
  -2   6   4     1085.67     1129.09     75.48 o 
  -1   6   4     2537.67     2168.56     97.34 o 
   0   6   4      911.03      899.48     72.66 o 
   1   6   4     2448.27     2195.64     96.41 o 
   2   6   4     1159.56     1345.13     73.33 o 
   3   6   4     3751.48     3517.48    141.29 o 
   4   6   4     1770.05     1922.87    113.36 o 
   5   6   4      174.43      172.79     36.92 o 
   6   6   4       38.69       24.00     54.56 o 
   7   6   4     1670.53     1731.66    285.75 o 
   8   6   4     1090.99     1129.57    183.12 o 
   9   6   4     1098.26     1192.19    192.99 o 
  10   6   4     1079.95      916.62    187.14 o 
  11   6   4      179.53      300.83    129.78 o 
  12   6   4       31.17       90.96    141.78 o 
 -12   7   4      555.95      563.48    154.94 o 
 -11   7   4       24.05        2.55     74.85 o 
 -10   7   4      427.08      411.01    119.48 o 
  -9   7   4      369.84      377.27     94.57 o 
  -8   7   4      162.54      138.55     66.00 o 
  -7   7   4      492.81      587.68     75.37 o 
  -6   7   4     1255.32      973.70    244.42 o 
  -5   7   4      124.01      118.83     41.03 o 
  -4   7   4     1161.43     1186.67     93.51 o 
  -3   7   4      410.37      440.88     52.23 o 
  -2   7   4     1301.41     1428.27    130.86 o 
  -1   7   4      524.33      649.80     59.10 o 
   0   7   4     1840.58     1194.47    275.23 o 
   1   7   4      540.42      632.45     57.68 o 
   2   7   4     1262.08     1639.96    125.21 o 
   3   7   4      340.13      349.88     55.95 o 
   4   7   4     1335.29     1420.88    146.61 o 
   5   7   4      152.90      191.44     68.52 o 
   6   7   4     1349.01     1262.31    179.95 o 
   7   7   4      451.68      572.16    128.68 o 
   8   7   4      142.56      143.52     83.14 o 
   9   7   4      357.15      381.45    129.26 o 
  10   7   4      485.22      527.08    148.48 o 
  11   7   4       22.16       54.40     97.27 o 
  12   7   4      607.38      367.93    236.43 o 
 -11   8   4       25.49       68.92     89.06 o 
 -10   8   4       45.11      110.87     89.57 o 
  -9   8   4      971.99      952.92    166.68 o 
  -8   8   4      332.27      312.61     80.98 o 
  -7   8   4      448.32      423.08     81.27 o 
  -6   8   4      162.95      202.05     51.25 o 
  -5   8   4     1149.60     1127.20     95.05 o 
  -4   8   4      444.51      450.16     67.11 o 
  -3   8   4     1407.52     1485.82    111.36 o 
  -2   8   4     1799.82     1840.02    160.54 o 
  -1   8   4     1120.98     1111.08     81.44 o 
   0   8   4     2910.78     2703.73    442.85 o 
   1   8   4     1180.59     1189.46     72.41 o 
   2   8   4     1648.48     1859.28     96.31 o 
   3   8   4     1305.68     1343.19    110.76 o 
   4   8   4      427.73      427.93     75.25 o 
   5   8   4     1230.76     1132.07    144.60 o 
   6   8   4      138.86      224.72     86.01 o 
   7   8   4      384.63      280.85    114.45 o 
   8   8   4      363.67      394.62    130.90 o 
   9   8   4      867.94      934.40    215.61 o 
  10   8   4       58.87        2.80     83.17 o 
  11   8   4       23.10       18.12     94.96 o 
 -11   9   4       60.17       77.37    101.58 o 
 -10   9   4      193.74      184.92    100.02 o 
  -9   9   4       65.27      160.56    101.60 o 
  -8   9   4       87.72      121.71     69.51 o 
  -7   9   4      592.74      549.09     80.04 o 
  -6   9   4     1308.02     1312.24    115.12 o 
  -5   9   4      860.59     1003.70    102.14 o 
  -4   9   4     2210.69     2241.14    127.09 o 
  -3   9   4      271.19      276.07     58.17 o 
  -2   9   4     1112.94     1081.28     93.71 o 
  -1   9   4      204.36      264.91     47.97 o 
   0   9   4     2174.68     2146.41    150.55 o 
   1   9   4      164.19      155.46     33.92 o 
   2   9   4     1038.33     1082.80     88.54 o 
   3   9   4      298.24      307.00     73.46 o 
   4   9   4     2263.46     2170.74    189.37 o 
   5   9   4      826.96      995.76    155.01 o 
   6   9   4     1388.85     1442.73    218.63 o 
   7   9   4      686.04      702.85    161.72 o 
   8   9   4       76.39       64.88     85.23 o 
   9   9   4       52.48       86.13    100.30 o 
  10   9   4      182.11       98.73    108.07 o 
  11   9   4       47.79       63.53    105.70 o 
 -10  10   4       34.95       90.75    100.89 o 
  -9  10   4       39.26      117.10     88.14 o 
  -8  10   4      778.37      820.72    116.53 o 
  -7  10   4       41.13       55.94     48.30 o 
  -6  10   4     1111.88      985.15    103.17 o 
  -5  10   4      244.84      233.29     61.89 o 
  -4  10   4      182.11      200.53     48.82 o 
  -3  10   4      226.36      158.75     41.64 o 
  -2  10   4     2761.54     2300.67    124.55 o 
  -1  10   4      172.54      221.81     49.82 o 
   0  10   4       55.49       86.79     34.27 o 
   1  10   4      179.17      135.66     43.21 o 
   2  10   4     2482.06     2357.47    155.53 o 
   3  10   4      270.65      246.84     76.11 o 
   4  10   4      261.47      238.83     76.68 o 
   5  10   4      231.63      269.85     97.02 o 
   6  10   4     1041.57     1058.28    160.37 o 
   7  10   4       26.26       38.47     74.27 o 
   8  10   4      770.87      879.80    192.75 o 
   9  10   4       31.74       33.57     93.26 o 
  10  10   4       31.60       11.42     99.02 o 
 -10  11   4       51.95       72.23    101.12 o 
  -9  11   4       94.38      100.71     92.79 o 
  -8  11   4      151.91      155.56     80.23 o 
  -7  11   4      517.32      505.12     84.43 o 
  -6  11   4      227.05      233.82     62.14 o 
  -5  11   4     1309.79     1279.26    124.75 o 
  -4  11   4       25.92       50.31     41.11 o 
  -3  11   4      291.99      315.29     68.03 o 
  -2  11   4      293.26      220.01     56.12 o 
  -1  11   4     1595.88     1683.87    122.68 o 
   0  11   4      339.00      302.57     56.81 o 
   1  11   4     1551.16     1499.48    141.67 o 
   2  11   4      279.85      296.98     94.76 o 
   3  11   4      286.69      292.50    101.86 o 
   4  11   4       38.36       65.71     65.32 o 
   5  11   4     1257.99     1226.52    180.19 o 
   6  11   4      235.80      307.52    100.33 o 
   7  11   4      503.16      719.15    223.80 o 
   8  11   4      179.86      202.77    116.74 o 
   9  11   4       78.62      113.22    106.06 o 
  10  11   4       51.11       94.03     96.72 o 
  -9  12   4       91.51       87.04     98.05 o 
  -8  12   4      284.60      348.65    107.14 o 
  -7  12   4       90.63      102.59     57.66 o 
  -6  12   4       93.12       53.85     51.07 o 
  -5  12   4      610.88      585.58     87.06 o 
  -4  12   4      167.11      111.24     50.88 o 
  -3  12   4      222.48      226.06     59.76 o 
  -2  12   4      327.37      329.46     83.20 o 
  -1  12   4      780.57      625.47    155.31 o 
   0  12   4       69.16      101.36     65.87 o 
   1  12   4      840.18      761.26    121.54 o 
   2  12   4      397.17      399.78    111.81 o 
   3  12   4      282.59      339.35    101.01 o 
   4  12   4      244.70      218.24     90.69 o 
   5  12   4      547.00      571.98    127.59 o 
   6  12   4       73.79       68.85     72.89 o 
   7  12   4       78.27      113.75    101.42 o 
   8  12   4      249.48      373.15    117.01 o 
   9  12   4      108.32      125.10    100.56 o 
  -8  13   4        8.41       83.66     85.10 o 
  -7  13   4      469.02      332.63     93.59 o 
  -6  13   4      344.35      361.12     79.55 o 
  -5  13   4      138.10      201.70     66.64 o 
  -4  13   4      136.89      164.08     58.90 o 
  -3  13   4       13.68       38.15     50.30 o 
  -2  13   4       71.67       87.16     63.70 o 
  -1  13   4      331.21      231.82    101.85 o 
   0  13   4      523.80      751.40    150.14 o 
   1  13   4      307.22      304.82    105.12 o 
   2  13   4       53.71       95.30     75.19 o 
   3  13   4       17.98       14.05     60.25 o 
   4  13   4      185.81      126.12     82.54 o 
   5  13   4      117.03      107.39     69.45 o 
   6  13   4      306.23      234.50     84.78 o 
   7  13   4      481.81      486.68    120.93 o 
   8  13   4       11.51       91.58     86.51 o 
  -7  14   4       44.54       56.50     67.30 o 
  -6  14   4      187.37      256.81     83.00 o 
  -5  14   4       34.61       68.86     67.07 o 
  -4  14   4        5.55       17.05     54.40 o 
  -3  14   4      550.98      602.37    123.76 o 
  -2  14   4       36.84       68.64     66.91 o 
  -1  14   4       85.83      114.16     83.26 o 
   0  14   4     1536.73     1469.55    252.33 o 
   1  14   4      108.23       54.15     71.08 o 
   2  14   4       48.16       43.98     74.29 o 
   3  14   4      578.39      672.02    156.40 o 
   4  14   4       11.86       90.83     81.58 o 
   5  14   4       23.78       27.51     74.74 o 
   6  14   4      172.61      210.72     97.55 o 
   7  14   4       37.73       83.56     86.20 o 
  -6  15   4      427.76      506.03    130.10 o 
  -5  15   4       95.80      116.00     71.85 o 
  -4  15   4       91.95      114.60     68.28 o 
  -3  15   4       46.68       61.78     72.20 o 
  -2  15   4       55.63       84.20     94.18 o 
  -1  15   4       54.43       47.83    104.50 o 
   0  15   4      492.89      736.04    215.91 o 
   1  15   4       67.65       83.08    105.77 o 
   2  15   4       70.63      121.12     94.63 o 
   3  15   4       32.96       67.71     74.01 o 
   4  15   4      122.13       82.14     86.35 o 
   5  15   4       91.12       92.03     95.70 o 
   6  15   4      388.09      369.90    135.39 o 
  -4  16   4      101.47      249.71    125.69 o 
  -3  16   4       97.22      142.91    107.03 o 
  -2  16   4      194.97      249.88    148.17 o 
  -1  16   4       16.96        8.27    106.49 o 
   0  16   4        8.93       13.06     98.44 o 
   1  16   4       19.73       58.51    104.70 o 
   2  16   4      168.08      187.23    101.43 o 
   3  16   4       99.50      190.15    107.88 o 
   4  16   4      120.74      155.37    114.06 o 
   0  17   4      230.31      246.39    147.25 o 
   1   0   5      269.45      440.66     46.28 o 
   2   0   5     4808.91     4820.22    145.81 o 
   3   0   5        6.85       73.70     29.33 o 
   4   0   5     2210.49     2445.25     89.72 o 
   5   0   5     1912.39     1417.15     78.37 o 
   6   0   5     2488.76     2538.08    120.63 o 
   7   0   5      612.44      499.19     70.36 o 
   8   0   5     2199.14     2057.84    166.78 o 
   9   0   5        3.12       32.39     43.09 o 
  10   0   5      479.34      241.45    188.86 o 
  11   0   5      978.58      571.97    457.38 o 
  12   0   5      152.28      181.86    104.38 o 
  13   0   5       28.84        8.94    175.34 o 
 -13   1   5       19.88       66.18    158.40 o 
 -12   1   5       14.99       24.16     78.45 o 
 -11   1   5      118.75      130.27     76.75 o 
 -10   1   5      127.99      161.96     71.62 o 
  -9   1   5      341.76      327.54     94.47 o 
  -8   1   5     1823.03     1781.09    164.88 o 
  -7   1   5     1036.38      874.93     87.64 o 
  -6   1   5     5177.35     5606.02    175.04 o 
  -5   1   5     3410.09     3793.96    116.05 o 
  -4   1   5      212.81      208.26     47.63 o 
  -3   1   5     1729.26     1792.77     43.62 o 
  -2   1   5     1649.92     1484.28     44.43 o 
  -1   1   5     7432.34     8270.20    132.17 o 
   0   1   5    35173.93    37350.17    326.46 o 
   1   1   5     7687.95     9145.75    152.92 o 
   2   1   5     1921.32     1969.71     92.11 o 
   3   1   5     1569.65     1615.23     65.57 o 
   4   1   5      336.85      333.37     65.73 o 
   5   1   5     3526.75     2891.80    841.22 o 
   6   1   5     4890.42     3287.94   1311.31 o 
   7   1   5     1012.71      635.77    259.99 o 
   8   1   5     1795.58     2033.52    134.45 o 
   9   1   5      402.94      439.85     86.00 o 
  10   1   5      118.09      191.53     78.35 o 
  11   1   5      154.03      254.04    106.03 o 
  12   1   5        4.86        7.71     92.03 o 
 -13   2   5      136.27      189.22    195.18 o 
 -12   2   5      132.06      125.54    120.91 o 
 -11   2   5       69.84       62.92     75.17 o 
 -10   2   5      125.87      185.48     78.27 o 
  -9   2   5     1398.12     1342.43    164.47 o 
  -8   2   5      622.83      603.82    106.92 o 
  -7   2   5      828.68      855.42     92.91 o 
  -6   2   5     1743.81     1742.23    101.32 o 
  -5   2   5      395.50      282.39     61.58 o 
  -4   2   5     8556.91     8584.49    140.85 o 
  -3   2   5     5742.58     7105.73    106.08 o 
  -2   2   5    17162.84    18348.17    242.02 o 
  -1   2   5     1844.20     2210.26     82.58 o 
   0   2   5     6426.46     4133.12   1818.72 o 
   1   2   5     2107.92     2508.04    115.61 o 
   2   2   5    18297.35    19849.67    227.80 o 
   3   2   5     5341.90     5273.33   1132.12 o 
   4   2   5     8266.88     8493.53    161.25 o 
   5   2   5      399.39      282.49     57.54 o 
   6   2   5     1525.69     1482.51     97.96 o 
   7   2   5      742.04      738.35     85.88 o 
   8   2   5      576.62      538.25    102.65 o 
   9   2   5     1528.87     1583.76    162.99 o 
  10   2   5      167.89      180.79     92.52 o 
  11   2   5      110.83      205.43    106.47 o 
  12   2   5      136.15      177.38    156.13 o 
  13   2   5      136.11      221.61    162.24 o 
 -13   3   5       62.56      181.35    147.63 o 
 -12   3   5       14.85       18.94     71.83 o 
 -11   3   5       42.61       44.71     72.68 o 
 -10   3   5      832.55      809.08    148.27 o 
  -9   3   5     2002.87     2078.77    164.24 o 
  -8   3   5      804.46      675.42     91.60 o 
  -7   3   5      689.23      759.48     79.69 o 
  -6   3   5     2960.54     2942.63    118.17 o 
  -5   3   5     1871.69     2032.13     90.89 o 
  -4   3   5     4179.40     4258.35    106.89 o 
  -3   3   5     7868.96     6866.61    122.94 o 
  -2   3   5      637.92      736.29     36.46 o 
  -1   3   5     8329.79     7725.33    427.77 o 
   0   3   5     8671.52     8567.17    145.29 o 
   1   3   5     7821.41     7534.04    151.55 o 
   2   3   5      766.93      610.97    213.39 o 
   3   3   5     8195.20     7573.25    181.46 o 
   4   3   5     4372.89     4678.03    118.10 o 
   5   3   5     1820.93     1909.89     83.55 o 
   6   3   5     2947.15     3015.00    113.19 o 
   7   3   5      567.57      596.28     68.73 o 
   8   3   5      759.18      758.63     90.73 o 
   9   3   5     2103.05     2423.40    193.83 o 
  10   3   5      916.03      919.62    150.95 o 
  11   3   5       49.83       76.60     86.71 o 
  12   3   5       35.35       80.08     93.04 o 
  13   3   5       59.68      146.09    195.96 o 
 -12   4   5      311.12      269.70    109.78 o 
 -11   4   5       30.07       26.11     69.25 o 
 -10   4   5      110.31       21.38     67.14 o 
  -9   4   5      767.89      674.61    107.12 o 
  -8   4   5      657.61      605.96    101.82 o 
  -7   4   5     1202.44     1092.56    103.27 o 
  -6   4   5     4563.06     4420.11    149.62 o 
  -5   4   5     5305.75     5161.02    135.29 o 
  -4   4   5     2719.61     2758.45     95.43 o 
  -3   4   5     1939.62     1735.14     73.67 o 
  -2   4   5      775.46      793.41     52.17 o 
  -1   4   5     1974.22     2067.05     76.15 o 
   0   4   5     7714.65     8055.32    339.71 o 
   1   4   5     1710.94     1566.77    199.71 o 
   2   4   5      629.84      674.45     52.75 o 
   3   4   5     1881.83     1737.18     67.52 o 
   4   4   5     3109.12     3081.28     89.50 o 
   5   4   5     5072.19     5139.43    125.04 o 
   6   4   5     4684.86     4580.76    200.51 o 
   7   4   5     1029.75      951.36    105.43 o 
   8   4   5      673.80      725.39    119.49 o 
   9   4   5      686.06      765.40    161.92 o 
  10   4   5      158.27      234.01    100.76 o 
  11   4   5       35.04       69.69     92.66 o 
  12   4   5      343.67      263.77    136.51 o 
 -12   5   5      221.78      300.66    119.96 o 
 -11   5   5       35.11       43.00     74.67 o 
 -10   5   5      322.61      256.62     97.51 o 
  -9   5   5      942.39     1124.66    140.17 o 
  -8   5   5      341.46      443.28     89.96 o 
  -7   5   5     1910.11     1863.34    121.30 o 
  -6   5   5     1340.63     1337.68     94.54 o 
  -5   5   5      387.01      494.90     56.41 o 
  -4   5   5     6331.38     6047.31    154.92 o 
  -3   5   5    10438.81     9822.82    274.97 o 
  -2   5   5     5228.80     5244.36    122.82 o 
  -1   5   5     1729.99     1894.98     92.31 o 
   0   5   5       46.65       26.41     20.95 o 
   1   5   5     1642.12     1452.16    204.58 o 
   2   5   5     4924.74     4819.66    118.03 o 
   3   5   5    10023.39    10077.23    173.75 o 
   4   5   5     5955.44     5767.37    222.96 o 
   5   5   5      423.77      590.64     65.57 o 
   6   5   5     1545.06     1498.08    106.76 o 
   7   5   5     1864.51     1774.48    149.93 o 
   8   5   5      294.65      315.34    114.33 o 
   9   5   5     1034.23     1039.04    188.13 o 
  10   5   5      396.32      310.28    121.98 o 
  11   5   5       34.92       77.95     91.95 o 
  12   5   5      211.97      146.16    117.85 o 
 -12   6   5      119.60      121.85    100.89 o 
 -11   6   5      592.96      585.39    142.68 o 
 -10   6   5      119.32      195.37     94.05 o 
  -9   6   5      391.82      348.32    104.83 o 
  -8   6   5     1585.49     1558.88    151.06 o 
  -7   6   5      549.75      526.49     81.52 o 
  -6   6   5      992.45     1168.20     95.84 o 
  -5   6   5      348.04      304.09     48.46 o 
  -4   6   5     2256.78     1692.03    344.70 o 
  -3   6   5     2157.11     2110.17     94.93 o 
  -2   6   5     2607.53     2805.24    101.85 o 
  -1   6   5     3772.63     2795.04    434.98 o 
   0   6   5      269.22      290.43     37.21 o 
   1   6   5     3933.98     3780.68     89.66 o 
   2   6   5     2455.73     2519.65     95.97 o 
   3   6   5     1992.18     1932.69     75.67 o 
   4   6   5     2063.91     2305.75    120.40 o 
   5   6   5      455.61      436.05     57.58 o 
   6   6   5     1144.27     1351.47    130.61 o 
   7   6   5      410.42      305.72    108.92 o 
   8   6   5     1443.98     1507.92    219.69 o 
   9   6   5      393.90      294.93    175.06 o 
  10   6   5      126.51       96.41     86.52 o 
  11   6   5      617.37      475.61    147.96 o 
  12   6   5       95.97      133.65    115.23 o 
 -12   7   5      110.78      174.33    110.00 o 
 -11   7   5      246.21      237.65    106.82 o 
 -10   7   5       82.81       60.16     82.08 o 
  -9   7   5      180.28       78.64     75.89 o 
  -8   7   5      380.60      311.07     83.94 o 
  -7   7   5      217.57      206.33     52.21 o 
  -6   7   5      472.07      487.50     65.56 o 
  -5   7   5     3553.73     2805.20    526.58 o 
  -4   7   5     2561.06     2166.33    107.70 o 
  -3   7   5      271.48      317.87     47.32 o 
  -2   7   5      181.45      240.08     37.64 o 
  -1   7   5     2424.29     2469.92    118.36 o 
   0   7   5     1455.78     1602.39     84.59 o 
   1   7   5     2639.84     2484.00    118.95 o 
   2   7   5      190.88      193.64     36.57 o 
   3   7   5      295.07      410.28     42.95 o 
   4   7   5     2421.18     2283.70    132.60 o 
   5   7   5     3645.10     3895.56    178.39 o 
   6   7   5      445.20      569.34    128.59 o 
   7   7   5      287.98      245.06    100.09 o 
   8   7   5      296.96      412.77    127.62 o 
   9   7   5      215.50      153.10    107.82 o 
  10   7   5       99.99       35.31     89.52 o 
  11   7   5      277.22      269.99    123.92 o 
  12   7   5      108.04      137.15    119.44 o 
 -11   8   5      220.12      314.71    145.50 o 
 -10   8   5       85.05       66.02     82.66 o 
  -9   8   5      229.65      222.28    101.71 o 
  -8   8   5     1509.90     1567.77    162.19 o 
  -7   8   5      235.39      302.71     57.11 o 
  -6   8   5       21.68       41.72     37.60 o 
  -5   8   5      222.93      214.68     51.11 o 
  -4   8   5     1747.89     1854.73    110.76 o 
  -3   8   5      761.26      813.09     83.76 o 
  -2   8   5     2310.63     1736.16    333.66 o 
  -1   8   5     3211.84     2927.88    113.46 o 
   0   8   5      976.58      987.25    124.73 o 
   1   8   5     3217.35     3232.58    109.58 o 
   2   8   5     2269.26     2359.06    106.28 o 
   3   8   5      729.30      820.20    100.51 o 
   4   8   5     1740.79     1593.16    118.28 o 
   5   8   5      273.74      259.40     82.36 o 
   6   8   5       35.28       89.54     79.77 o 
   7   8   5      301.25      349.37    109.81 o 
   8   8   5     1522.29     1572.20    238.60 o 
   9   8   5      264.77      190.05    110.00 o 
  10   8   5       88.35       63.34     90.75 o 
  11   8   5      217.48      111.37    116.41 o 
 -11   9   5      174.01      204.47    117.19 o 
 -10   9   5      157.47      135.75    100.13 o 
  -9   9   5      144.10      155.88     95.35 o 
  -8   9   5        4.58       26.97     58.21 o 
  -7   9   5      565.86      437.57    114.34 o 
  -6   9   5      174.90      234.49     57.34 o 
  -5   9   5     1357.50     1306.24    107.62 o 
  -4   9   5     1050.55     1137.54    105.79 o 
  -3   9   5      719.86      725.04     77.36 o 
  -2   9   5      795.96      779.59     84.74 o 
  -1   9   5      520.66      604.31     64.19 o 
   0   9   5      409.02      417.02     85.34 o 
   1   9   5      448.52      485.43     54.65 o 
   2   9   5      892.79      660.79     96.22 o 
   3   9   5      607.25      606.14     84.46 o 
   4   9   5     1172.66     1133.08    165.74 o 
   5   9   5     1505.95     1719.77    241.65 o 
   6   9   5      217.85      225.73     95.52 o 
   7   9   5      546.43      581.40    152.27 o 
   8   9   5       18.82       32.48     70.67 o 
   9   9   5      164.35      136.14    110.29 o 
  10   9   5      151.35      157.40    111.54 o 
  11   9   5      185.30      191.85    119.66 o 
 -10  10   5       84.01       67.96     98.99 o 
  -9  10   5      328.50      287.57    121.42 o 
  -8  10   5      248.12      162.76     75.03 o 
  -7  10   5      490.52      449.97     85.54 o 
  -6  10   5     1018.28      865.55    101.11 o 
  -5  10   5     1597.96     1431.09    121.54 o 
  -4  10   5      248.12      264.01     58.19 o 
  -3  10   5      615.17      600.43     82.37 o 
  -2  10   5      772.52      801.98     80.45 o 
  -1  10   5     1119.63     1051.49    102.22 o 
   0  10   5     3896.16     4026.77    156.09 o 
   1  10   5      983.43      993.73     98.42 o 
   2  10   5      682.79      580.29     86.06 o 
   3  10   5      643.89      492.01    108.72 o 
   4  10   5      176.28      130.69     61.75 o 
   5  10   5     1638.85     1597.11    195.71 o 
   6  10   5     1100.00     1091.59    200.32 o 
   7  10   5      470.54      326.54    137.64 o 
   8  10   5      241.83      339.22    124.87 o 
   9  10   5      299.47      398.63    152.19 o 
  10  10   5       96.09       51.23    119.82 o 
 -10  11   5       62.57      114.63    102.84 o 
  -9  11   5       97.22      149.44    100.22 o 
  -8  11   5        7.54       46.31     68.76 o 
  -7  11   5      522.79      617.39    101.65 o 
  -6  11   5      769.60      858.65    105.23 o 
  -5  11   5      164.51      193.09     57.16 o 
  -4  11   5      339.11      297.55     65.36 o 
  -3  11   5      720.67      682.29     88.71 o 
  -2  11   5        6.86       29.50     38.51 o 
  -1  11   5       97.65      105.51     49.49 o 
   0  11   5      553.47      505.73     77.98 o 
   1  11   5       74.12       88.99     53.34 o 
   2  11   5        4.43       11.43     46.06 o 
   3  11   5      760.85      672.43    133.39 o 
   4  11   5      283.77      224.53     86.50 o 
   5  11   5      164.64      187.34     83.10 o 
   6  11   5      829.47      976.81    168.03 o 
   7  11   5      598.09      522.29    153.02 o 
   8  11   5        5.97        0.74     70.84 o 
   9  11   5       73.09      133.88    121.37 o 
  10  11   5       54.85       13.42    106.37 o 
  -9  12   5      141.40      175.41    108.62 o 
  -8  12   5       74.56      112.67     77.95 o 
  -7  12   5      107.32      117.93     73.99 o 
  -6  12   5      466.37      521.89     88.86 o 
  -5  12   5      203.72      151.97     59.87 o 
  -4  12   5      340.01      383.81     71.11 o 
  -3  12   5       56.92      104.14     51.69 o 
  -2  12   5      159.35      207.78     69.62 o 
  -1  12   5     1644.01     1458.91    150.03 o 
   0  12   5     1156.14     1086.18    142.19 o 
   1  12   5     1582.49     1386.01    152.29 o 
   2  12   5      193.13      172.36     84.74 o 
   3  12   5       41.58       84.38     70.88 o 
   4  12   5      303.35      357.86    106.27 o 
   5  12   5      241.94      258.33    106.06 o 
   6  12   5      419.45      394.60    118.78 o 
   7  12   5       94.45      164.49    109.20 o 
   8  12   5       66.17       56.71     93.90 o 
   9  12   5      125.97       87.36    113.38 o 
  -8  13   5       99.16      224.71    102.84 o 
  -7  13   5       25.94       95.01     75.62 o 
  -6  13   5      294.97      328.86     79.48 o 
  -5  13   5      193.38      238.56     65.67 o 
  -4  13   5      618.44      518.97     81.88 o 
  -3  13   5       65.06       75.91     67.75 o 
  -2  13   5      125.41      144.84     68.63 o 
  -1  13   5      245.18      260.97     99.67 o 
   0  13   5       36.96       55.63     56.95 o 
   1  13   5      284.76      347.90    118.31 o 
   2  13   5      180.06      127.78     80.77 o 
   3  13   5       87.05       48.66     75.20 o 
   4  13   5      632.20      697.22    147.65 o 
   5  13   5      230.85      178.90     91.71 o 
   6  13   5      285.47      201.97    102.07 o 
   7  13   5       31.67       13.45     92.55 o 
   8  13   5      109.16      249.19    106.85 o 
  -7  14   5      107.97       25.56     74.95 o 
  -6  14   5       28.53       53.85     63.96 o 
  -5  14   5      157.08      215.05     82.86 o 
  -4  14   5       33.23       29.10     55.73 o 
  -3  14   5       28.01       65.54     68.66 o 
  -2  14   5      582.18      630.40    148.79 o 
  -1  14   5      276.24      217.70    153.31 o 
   0  14   5       26.81       74.52    105.44 o 
   1  14   5      293.79      356.38    108.85 o 
   2  14   5      591.56      637.06    148.53 o 
   3  14   5       36.96      105.54     82.55 o 
   4  14   5       15.43       44.34     77.98 o 
   5  14   5      147.70      155.10    100.47 o 
   6  14   5       30.41       12.61     78.30 o 
   7  14   5      117.38      117.64     93.70 o 
  -6  15   5       13.90       77.96     78.62 o 
  -5  15   5       71.23      121.61     74.94 o 
  -4  15   5       19.37      100.94     77.49 o 
  -3  15   5      166.92      104.37     75.05 o 
  -2  15   5      122.36      142.69    100.17 o 
  -1  15   5      237.28      197.89    118.80 o 
   0  15   5        0.11        9.81     99.85 o 
   1  15   5      303.50      396.29    112.75 o 
   2  15   5      115.94      194.31     94.01 o 
   3  15   5      175.81      120.86     91.62 o 
   4  15   5       37.79        7.26     79.72 o 
   5  15   5       70.27       99.26     97.67 o 
   6  15   5       12.28      100.08    102.34 o 
  -4  16   5       87.26       79.09    106.53 o 
  -3  16   5       79.28       82.32    107.19 o 
  -2  16   5       46.65       75.32    113.19 o 
  -1  16   5      136.17      220.71    133.49 o 
   0  16   5        8.07       39.62    105.73 o 
   1  16   5      166.29      220.19    139.04 o 
   2  16   5       38.63       60.24     83.85 o 
   3  16   5       72.44        1.39     73.82 o 
   4  16   5       71.27       11.43     95.76 o 
   0   0   6     5978.73     7302.97    235.98 o 
   1   0   6       14.00      175.84     56.88 o 
   2   0   6      873.18      495.05     89.79 o 
   3   0   6      582.53      560.67     88.72 o 
   4   0   6     2040.48     1974.41     93.42 o 
   5   0   6     1063.80     1198.72     80.04 o 
   6   0   6     2411.28     2308.16     96.53 o 
   7   0   6      125.89      177.01     56.80 o 
   8   0   6      108.65       98.19     62.69 o 
   9   0   6      561.75      496.80     92.71 o 
  10   0   6      304.12      324.53    108.76 o 
  11   0   6      107.31      170.42     81.91 o 
  12   0   6      234.16      343.07    124.62 o 
  13   0   6      184.53      157.97    183.61 o 
 -13   1   6       29.45       85.33    107.04 o 
 -12   1   6       19.23       56.42     79.07 o 
 -11   1   6      178.65      171.09     85.00 o 
 -10   1   6       55.84       31.76     58.66 o 
  -9   1   6     2060.04     2032.11    192.47 o 
  -8   1   6     1277.00     1099.40    137.79 o 
  -7   1   6     1125.99      981.84    124.31 o 
  -6   1   6       78.00       55.13     29.41 o 
  -5   1   6     1485.72     1432.34     81.33 o 
  -4   1   6     2279.70     2334.98    102.02 o 
  -3   1   6    10313.04    10782.10    306.48 o 
  -2   1   6    10457.56    10487.87    196.18 o 
  -1   1   6     4362.78     4304.32     75.48 o 
   0   1   6    27538.52    28572.89   1507.43 o 
   1   1   6     4445.05     4431.89    112.02 o 
   2   1   6    10723.29    11107.17    185.82 o 
   3   1   6    10530.90    10834.91    253.73 o 
   4   1   6     2320.74     2513.60     98.52 o 
   5   1   6     1610.41     1597.41     97.74 o 
   6   1   6       89.44       81.27     38.38 o 
   7   1   6     1017.65      706.32    300.87 o 
   8   1   6     1204.64      833.54    346.68 o 
   9   1   6     1997.06     1671.23    304.58 o 
  10   1   6       76.40       99.22     60.54 o 
  11   1   6      163.92      237.18    104.63 o 
  12   1   6       17.42        1.63     88.09 o 
  13   1   6       35.49       82.73    161.15 o 
 -13   2   6       13.67       30.68    113.26 o 
 -12   2   6      177.06      207.50    128.50 o 
 -11   2   6      220.70      246.64     91.58 o 
 -10   2   6      938.99      838.70    140.88 o 
  -9   2   6      440.98      510.14    114.43 o 
  -8   2   6      988.79      985.03    146.09 o 
  -7   2   6      812.31      812.91    125.25 o 
  -6   2   6     2453.90     2482.89    115.24 o 
  -5   2   6     7877.09     7815.40    268.89 o 
  -4   2   6     1707.96     1814.68     64.51 o 
  -3   2   6     2939.74     3113.96     68.00 o 
  -2   2   6     6042.88     6239.11    108.24 o 
  -1   2   6     3673.69     3590.96     98.89 o 
   0   2   6     1127.83      666.55    259.08 o 
   1   2   6     4249.02     4187.78    134.20 o 
   2   2   6     6489.85     6698.52    156.49 o 
   3   2   6     2991.38     3104.41     92.69 o 
   4   2   6     1994.84     1439.45    456.46 o 
   5   2   6     7530.88     6319.61   1492.54 o 
   6   2   6     2021.68     1904.45    108.65 o 
   7   2   6      955.53     1052.61    107.81 o 
   8   2   6     1034.52     1259.57    149.33 o 
   9   2   6      511.71      584.10    118.19 o 
  10   2   6      818.58      885.10    171.61 o 
  11   2   6      256.20      256.74    118.91 o 
  12   2   6      213.93      329.58    172.28 o 
  13   2   6       20.84       52.62    151.58 o 
 -12   3   6      118.45      115.13     89.48 o 
 -11   3   6      271.22      196.34     98.39 o 
 -10   3   6      978.71     1077.91    162.12 o 
  -9   3   6      288.43      285.66     76.51 o 
  -8   3   6      926.75      974.22    114.89 o 
  -7   3   6        7.07       18.99     34.83 o 
  -6   3   6      618.70      672.54     70.46 o 
  -5   3   6     4299.94     4494.97    137.04 o 
  -4   3   6     3913.55     4134.69     99.79 o 
  -3   3   6      796.08      854.94     49.29 o 
  -2   3   6     8380.98     8087.24    116.48 o 
  -1   3   6     1162.45      732.66    195.91 o 
   0   3   6     2104.68     2453.61     87.71 o 
   1   3   6     1126.35     1024.18     77.56 o 
   2   3   6     7702.85     7530.14    204.45 o 
   3   3   6      662.68      528.62    140.13 o 
   4   3   6     3630.15     4018.81    138.88 o 
   5   3   6     4271.08     4342.39    136.23 o 
   6   3   6      590.94      619.48     68.20 o 
   7   3   6        6.02        7.03     36.99 o 
   8   3   6     1055.72     1204.83    122.68 o 
   9   3   6      239.31      210.46     85.76 o 
  10   3   6      987.62     1062.07    156.14 o 
  11   3   6      231.37      360.13    137.06 o 
  12   3   6      131.84      198.44    116.96 o 
 -12   4   6      235.51      260.10    110.56 o 
 -11   4   6      300.42      309.69    108.27 o 
 -10   4   6      115.27      143.98     82.94 o 
  -9   4   6      175.90      185.87     80.47 o 
  -8   4   6      378.16      347.28     80.15 o 
  -7   4   6     3735.31     3699.89    197.65 o 
  -6   4   6      152.96       89.16     40.29 o 
  -5   4   6     5261.12     5226.58    131.45 o 
  -4   4   6     1702.58     1854.16     81.46 o 
  -3   4   6     1063.30     1087.74     50.01 o 
  -2   4   6     1453.75     1339.38     78.12 o 
  -1   4   6     1078.23      813.02    112.00 o 
   0   4   6     4590.71     4517.35    408.87 o 
   1   4   6     1419.51     1327.18     95.57 o 
   2   4   6     1641.31     1180.37    315.89 o 
   3   4   6     1083.99     1078.30     48.96 o 
   4   4   6     1544.53     1628.69     76.57 o 
   5   4   6     5886.12     6037.94    140.58 o 
   6   4   6      158.56      104.81     46.10 o 
   7   4   6     3635.47     3687.11    196.77 o 
   8   4   6      408.02      473.52     84.08 o 
   9   4   6      175.44      206.68     99.52 o 
  10   4   6      127.06      160.32     96.56 o 
  11   4   6      389.44      300.41    132.96 o 
  12   4   6      264.44      352.43    146.37 o 
 -12   5   6       50.03       94.44     97.06 o 
 -11   5   6       36.70       74.12     85.30 o 
 -10   5   6      439.39      467.99    124.51 o 
  -9   5   6      537.75      569.92    127.53 o 
  -8   5   6      615.73      616.16    106.46 o 
  -7   5   6      593.55      540.43     89.12 o 
  -6   5   6      120.11       92.72     35.52 o 
  -5   5   6      675.20      785.03     65.39 o 
  -4   5   6     3366.57     3131.50    110.79 o 
  -3   5   6     1314.48     1293.62     73.82 o 
  -2   5   6     2870.08     1996.87    377.83 o 
  -1   5   6       54.87       54.70     21.85 o 
   0   5   6       37.44       17.41     17.79 o 
   1   5   6       20.91       42.43     21.25 o 
   2   5   6     2675.25     2557.86     90.65 o 
   3   5   6     1209.12     1305.31     76.48 o 
   4   5   6     3065.64     2954.34     90.23 o 
   5   5   6      579.20      601.92     68.69 o 
   6   5   6      132.84       59.57     38.52 o 
   7   5   6      664.13      613.38    103.89 o 
   8   5   6      601.84      620.23    157.22 o 
   9   5   6      510.92      542.48    146.20 o 
  10   5   6      375.06      445.53    138.34 o 
  11   5   6       26.94        2.90     78.64 o 
  12   5   6       45.76       42.78     97.57 o 
 -12   6   6      110.71       82.89     97.42 o 
 -11   6   6      198.88      276.87    115.92 o 
 -10   6   6      878.40      982.29    171.91 o 
  -9   6   6      120.25      125.65     71.69 o 
  -8   6   6      369.92      317.07     98.03 o 
  -7   6   6      468.37      399.19     85.93 o 
  -6   6   6     4327.02     4394.14    151.46 o 
  -5   6   6      121.30      130.29     38.06 o 
  -4   6   6     1866.86     1905.00     95.52 o 
  -3   6   6     1236.13      788.99    202.00 o 
  -2   6   6     1684.91     1760.27     82.49 o 
  -1   6   6     3150.57     2343.77    395.84 o 
   0   6   6     5760.98     4943.19    136.01 o 
   1   6   6     3405.17     2790.84    428.21 o 
   2   6   6     1884.95     2026.23     85.95 o 
   3   6   6     1376.39     1151.28     72.03 o 
   4   6   6     1994.42     1910.16    142.54 o 
   5   6   6      178.05      139.30     44.14 o 
   6   6   6     4324.20     4271.14    232.28 o 
   7   6   6      504.53      443.15    127.18 o 
   8   6   6      374.58      374.77    119.18 o 
   9   6   6      155.13      259.76    103.65 o 
  10   6   6      933.61      862.73    192.66 o 
  11   6   6      204.54      173.50    118.06 o 
  12   6   6      142.84      272.03    123.19 o 
 -11   7   6       20.43       33.94     78.80 o 
 -10   7   6       15.84       34.46     76.06 o 
  -9   7   6      682.35      726.58    148.98 o 
  -8   7   6      363.87      387.42    108.40 o 
  -7   7   6      907.72     1041.18    110.07 o 
  -6   7   6     1071.58     1346.44    113.07 o 
  -5   7   6       66.05       98.84     38.60 o 
  -4   7   6      428.73      231.07     57.87 o 
  -3   7   6     5453.14     5582.36    157.59 o 
  -2   7   6     1673.64     1747.55     94.28 o 
  -1   7   6      954.37     1015.06     76.67 o 
   0   7   6        3.92       19.83     22.48 o 
   1   7   6     1097.54     1201.49    128.53 o 
   2   7   6     1718.36     1772.25     98.12 o 
   3   7   6     4824.69     4722.40    151.50 o 
   4   7   6      417.71      334.40     66.63 o 
   5   7   6       65.73       50.07     47.69 o 
   6   7   6     1077.48     1129.44    192.14 o 
   7   7   6      848.29      908.66    171.66 o 
   8   7   6      351.17      210.74    101.08 o 
   9   7   6      643.69      463.97    144.05 o 
  10   7   6       17.42       27.56     84.49 o 
  11   7   6       24.52      106.54    108.81 o 
 -11   8   6        0.56       10.07     94.02 o 
 -10   8   6      338.96      394.54    135.84 o 
  -9   8   6       20.37       30.66     66.83 o 
  -8   8   6      238.32      233.05     89.54 o 
  -7   8   6     1347.45     1417.05    136.21 o 
  -6   8   6     1861.27     1941.65    124.33 o 
  -5   8   6      660.27      435.67    112.60 o 
  -4   8   6      657.27      565.87     71.31 o 
  -3   8   6     2102.38     1959.25    106.92 o 
  -2   8   6      374.60      352.69     55.24 o 
  -1   8   6      569.33      576.76     69.34 o 
   0   8   6    11788.66    11090.96    263.12 o 
   1   8   6      558.99      670.86     68.95 o 
   2   8   6      448.62      469.50     58.44 o 
   3   8   6     1973.20     1883.95    129.20 o 
   4   8   6      700.78      475.43     81.68 o 
   5   8   6      719.40      749.38    146.22 o 
   6   8   6     1862.90     1623.97    255.28 o 
   7   8   6     1411.34     1446.86    235.27 o 
   8   8   6      229.67      261.60    110.24 o 
   9   8   6       31.16       52.02     77.58 o 
  10   8   6      387.41      359.01    151.03 o 
  11   8   6        0.94       48.50    100.45 o 
 -11   9   6       70.35       57.06    105.89 o 
 -10   9   6       47.81       31.44     90.64 o 
  -9   9   6      226.10      273.22    103.57 o 
  -8   9   6      327.06      385.70    112.53 o 
  -7   9   6     1126.02     1328.69    150.05 o 
  -6   9   6       69.16       66.95     43.85 o 
  -5   9   6      349.40      301.70     58.73 o 
  -4   9   6      561.74      593.26     72.80 o 
  -3   9   6     1662.22     1901.81    118.99 o 
  -2   9   6     1493.39     1622.19    153.43 o 
  -1   9   6      122.23      127.59     42.91 o 
   0   9   6      902.42      863.71     80.47 o 
   1   9   6       89.72       83.20     36.74 o 
   2   9   6     1228.55     1405.74    128.96 o 
   3   9   6     1783.59     1849.98    139.91 o 
   4   9   6      453.88      420.62     95.93 o 
   5   9   6      298.33      302.46     90.15 o 
   6   9   6       52.19       29.37     71.78 o 
   7   9   6     1072.29     1313.46    219.97 o 
   8   9   6      350.87      317.48    126.80 o 
   9   9   6      206.60      247.73    123.92 o 
  10   9   6       32.15       82.12    106.30 o 
  11   9   6       73.09      102.33    115.69 o 
 -10  10   6       91.20      157.36    112.85 o 
  -9  10   6        2.09        6.92     73.33 o 
  -8  10   6       84.57       54.96     75.31 o 
  -7  10   6     1138.07     1041.73    140.82 o 
  -6  10   6      577.41      559.65     82.76 o 
  -5  10   6      955.89     1040.54    100.38 o 
  -4  10   6      370.94      429.84     77.77 o 
  -3  10   6      231.54      262.19     51.00 o 
  -2  10   6      856.35      938.89    101.24 o 
  -1  10   6     1125.23     1045.61     99.14 o 
   0  10   6      302.86      228.27     63.18 o 
   1  10   6      905.82      813.77     96.11 o 
   2  10   6      774.11      853.81    109.38 o 
   3  10   6      204.52      271.12     73.82 o 
   4  10   6      380.03      405.61    111.74 o 
   5  10   6      945.39     1077.41    185.69 o 
   6  10   6      591.91      360.64    127.86 o 
   7  10   6     1155.10     1223.38    220.22 o 
   8  10   6       86.37      113.76    104.00 o 
   9  10   6        7.13       30.90     92.60 o 
  10  10   6       85.31      167.53    115.30 o 
  -9  11   6        6.91       21.48     83.24 o 
  -8  11   6      320.70      219.97    105.82 o 
  -7  11   6       58.96      118.69     77.57 o 
  -6  11   6      107.69      106.71     53.63 o 
  -5  11   6        1.85       15.15     42.71 o 
  -4  11   6      568.07      639.70     81.74 o 
  -3  11   6      211.91      150.23     43.60 o 
  -2  11   6      482.42      528.97     80.60 o 
  -1  11   6      189.92      198.39     56.77 o 
   0  11   6        0.56        9.48     38.70 o 
   1  11   6      201.29      229.66     69.69 o 
   2  11   6      500.83      538.86     94.14 o 
   3  11   6      196.66      174.40     69.30 o 
   4  11   6      611.13      646.52    132.74 o 
   5  11   6        2.29       25.36     65.48 o 
   6  11   6      104.53      163.38     97.81 o 
   7  11   6       59.18       66.93     91.58 o 
   8  11   6      310.25      303.36    139.18 o 
   9  11   6        5.41      108.74     98.22 o 
  -9  12   6       55.66       71.28     93.51 o 
  -8  12   6       67.68       66.07     81.60 o 
  -7  12   6      347.56      419.24    112.53 o 
  -6  12   6       79.99      107.94     67.14 o 
  -5  12   6      424.15      451.11     80.33 o 
  -4  12   6       29.04       34.55     40.60 o 
  -3  12   6      211.61      268.55     72.29 o 
  -2  12   6       77.09       74.91     51.61 o 
  -1  12   6      929.95     1048.54    130.57 o 
   0  12   6      127.19      105.57     55.47 o 
   1  12   6      763.66      956.47    130.77 o 
   2  12   6       67.99       42.90     63.35 o 
   3  12   6      224.19      244.73     92.05 o 
   4  12   6       46.95       15.08     58.77 o 
   5  12   6      334.36      207.66     93.88 o 
   6  12   6       79.14      136.84     89.10 o 
   7  12   6      352.07      281.32    166.09 o 
   8  12   6       75.52      105.65     98.53 o 
   9  12   6       69.02       57.34    116.50 o 
  -8  13   6       72.79       83.38     92.58 o 
  -7  13   6      258.98      253.83    103.88 o 
  -6  13   6       19.49       51.01     66.12 o 
  -5  13   6      288.05      267.10     72.99 o 
  -4  13   6       44.24       94.10     51.59 o 
  -3  13   6      654.38      686.82    124.55 o 
  -2  13   6      259.79      386.07     91.54 o 
  -1  13   6      259.12      273.61     96.51 o 
   0  13   6       37.36        6.83     51.51 o 
   1  13   6      259.78      291.81    105.53 o 
   2  13   6      335.54      337.37    114.82 o 
   3  13   6      777.49      747.25    154.04 o 
   4  13   6       21.53       42.07     70.79 o 
   5  13   6      265.70      329.08    112.15 o 
   6  13   6       19.47       35.57     74.05 o 
   7  13   6      282.87      350.94    153.11 o 
   8  13   6       73.81       77.55     97.54 o 
  -7  14   6       14.62       62.97     87.59 o 
  -6  14   6      294.46      324.82     92.38 o 
  -5  14   6       44.76       57.76     73.25 o 
  -4  14   6       81.33       91.61     77.46 o 
  -3  14   6       93.62      107.92     69.87 o 
  -2  14   6       21.69       58.01     80.12 o 
  -1  14   6      103.23      116.07     85.47 o 
   0  14   6      706.94      776.49    186.22 o 
   1  14   6      101.10      124.12     86.03 o 
   2  14   6       24.09      119.88     87.15 o 
   3  14   6       77.89      104.61     81.69 o 
   4  14   6       97.50      109.41     92.47 o 
   5  14   6       49.50       56.58     84.02 o 
   6  14   6      267.65      281.31    115.08 o 
   7  14   6       16.79      110.92     99.55 o 
  -5  15   6       88.77      109.70     84.34 o 
  -4  15   6      113.17       88.28     81.46 o 
  -3  15   6      261.08      269.61    123.10 o 
  -2  15   6       94.88       89.01     93.23 o 
  -1  15   6       94.63      119.87    114.44 o 
   0  15   6       60.99       46.00    109.77 o 
   1  15   6      110.73      174.02     96.19 o 
   2  15   6      104.39      227.37    100.76 o 
   3  15   6      240.50      260.22    114.66 o 
   4  15   6      129.50      100.69     88.40 o 
   5  15   6       78.28      150.00    108.54 o 
  -4  16   6      214.24      321.21    134.82 o 
  -3  16   6        7.42        2.50     89.35 o 
  -2  16   6      180.22       57.50    121.52 o 
  -1  16   6       26.74       39.09    118.98 o 
   0  16   6       43.03       74.92    126.68 o 
   1  16   6       19.08       49.73    101.16 o 
   2  16   6      184.73      377.30    129.17 o 
   3  16   6        3.85       67.24     89.59 o 
   4  16   6      198.93      229.48    115.69 o 
   1   0   7    14700.68    15583.32    247.27 o 
   2   0   7     2005.96     1867.79     57.13 o 
   3   0   7     1716.82     1529.31    113.86 o 
   4   0   7     6882.40     7174.33    212.97 o 
   5   0   7      169.28      134.95     34.59 o 
   6   0   7      399.73      294.55     47.97 o 
   7   0   7      140.59      172.83     61.06 o 
   8   0   7      164.28      139.60     67.24 o 
   9   0   7      449.53      450.09     85.43 o 
  10   0   7      317.03      445.24    105.75 o 
  11   0   7      431.71      355.21    122.29 o 
  12   0   7       79.67       92.79    109.47 o 
  13   0   7       99.21      142.95    121.52 o 
 -13   1   7      172.93      136.41    129.34 o 
 -12   1   7      138.92      126.68     93.98 o 
 -11   1   7      109.27       94.38     77.55 o 
 -10   1   7      392.08      375.90    103.26 o 
  -9   1   7     1676.80     1616.52    172.38 o 
  -8   1   7     2284.19     2300.11    182.80 o 
  -7   1   7     1407.50     1583.59    153.47 o 
  -6   1   7      300.56      284.40     51.12 o 
  -5   1   7     1742.37     1755.92     78.57 o 
  -4   1   7     4635.41     4723.57    193.71 o 
  -3   1   7     2082.33     1877.53     88.90 o 
  -2   1   7     1814.69     1778.07    103.85 o 
  -1   1   7     4011.89     4648.61    117.87 o 
   0   1   7     3091.95     3321.31     95.21 o 
   1   1   7     3980.47     1865.51   1352.72 o 
   2   1   7     1455.52     1600.47    116.48 o 
   3   1   7     2220.76     2054.36     95.51 o 
   4   1   7     4423.30     4592.80    157.35 o 
   5   1   7     1658.30     1923.47    105.60 o 
   6   1   7      308.05      362.68     66.73 o 
   7   1   7     1321.37     1495.72    142.17 o 
   8   1   7     2492.17     2368.81    146.99 o 
   9   1   7     1793.44      798.31    584.94 o 
  10   1   7      340.99      150.55     78.74 o 
  11   1   7      115.95       72.75     92.39 o 
  12   1   7      142.75      120.62    111.45 o 
  13   1   7      165.80      141.23    171.65 o 
 -12   2   7       70.88       63.18    112.89 o 
 -11   2   7       87.34       86.84     74.80 o 
 -10   2   7      562.77      621.00    127.16 o 
  -9   2   7      486.64      376.14    101.67 o 
  -8   2   7      319.91      381.12     99.55 o 
  -7   2   7      941.75      831.61    131.07 o 
  -6   2   7     1369.29     1312.60     91.41 o 
  -5   2   7     1088.79     1014.46     63.39 o 
  -4   2   7     9163.62     9438.67    176.92 o 
  -3   2   7      122.10      126.89     18.75 o 
  -2   2   7     1915.88     1654.55     67.99 o 
  -1   2   7     7328.63     6590.46    152.03 o 
   0   2   7     9775.45     6958.13   1577.58 o 
   1   2   7     7716.94     6985.01    223.63 o 
   2   2   7     2051.16     1899.10     81.99 o 
   3   2   7      140.72       72.66     22.64 o 
   4   2   7     9516.53     9469.45    301.39 o 
   5   2   7      980.68      631.81    265.37 o 
   6   2   7     1260.22      772.13    293.94 o 
   7   2   7      795.14      807.88    100.22 o 
   8   2   7      317.66      312.02     83.54 o 
   9   2   7      430.53      355.98     95.81 o 
  10   2   7      580.96      497.94    141.48 o 
  11   2   7      143.70      207.37    105.32 o 
  12   2   7       98.53       23.45    128.37 o 
 -12   3   7       92.85       52.11    108.16 o 
 -11   3   7       32.28       77.34     79.51 o 
 -10   3   7      224.95      241.71     88.62 o 
  -9   3   7     1935.65     1791.11    196.98 o 
  -8   3   7       21.59       68.96     50.30 o 
  -7   3   7      799.31      759.00     96.08 o 
  -6   3   7      608.50      618.17     65.96 o 
  -5   3   7     1554.14     1532.28     70.94 o 
  -4   3   7      411.59      421.57     40.03 o 
  -3   3   7     7934.73     7338.78    129.01 o 
  -2   3   7       97.42      127.75     35.35 o 
  -1   3   7     4794.94     4431.49    116.47 o 
   0   3   7      295.92      239.31     29.56 o 
   1   3   7     4757.15     4376.66    135.77 o 
   2   3   7      142.82      132.14     46.10 o 
   3   3   7     7806.66     7136.25    284.69 o 
   4   3   7      424.04      293.85     74.62 o 
   5   3   7     1418.22     1315.13     85.18 o 
   6   3   7      600.67      606.94     72.29 o 
   7   3   7      863.75      807.50    100.02 o 
   8   3   7       15.08       25.12     43.71 o 
   9   3   7     2036.48     1947.71    164.39 o 
  10   3   7      257.37      325.93    118.46 o 
  11   3   7       28.51       17.66     71.72 o 
  12   3   7      105.30      149.05    109.07 o 
 -12   4   7      145.93      173.32    100.60 o 
 -11   4   7       14.19       49.12     76.47 o 
 -10   4   7      554.76      659.96    145.44 o 
  -9   4   7      591.58      544.87    114.94 o 
  -8   4   7     1628.26     1612.47    177.10 o 
  -7   4   7      418.23      462.87     85.58 o 
  -6   4   7     5287.49     5283.79    156.83 o 
  -5   4   7       12.92       34.50     24.52 o 
  -4   4   7     4401.51     4327.58    110.62 o 
  -3   4   7     1441.15     1538.29     72.94 o 
  -2   4   7      769.74      838.82     61.67 o 
  -1   4   7      839.21      582.68    139.17 o 
   0   4   7    13015.42    12917.32    192.50 o 
   1   4   7      898.07     1033.94     77.41 o 
   2   4   7      918.47     1071.26     80.38 o 
   3   4   7     1353.79     1310.02    261.68 o 
   4   4   7     4511.58     4485.11    175.72 o 
   5   4   7       18.09       29.93     26.70 o 
   6   4   7     4959.08     4577.81    186.00 o 
   7   4   7      456.24      431.92     79.93 o 
   8   4   7     1728.40     1911.44    146.90 o 
   9   4   7      626.59      642.63    253.25 o 
  10   4   7      640.00      540.32    153.35 o 
  11   4   7       17.57       48.39     81.83 o 
  12   4   7      161.48      188.20    124.80 o 
 -12   5   7       56.76       45.81     82.25 o 
 -11   5   7      136.48      127.56     85.64 o 
 -10   5   7       22.69       33.20     71.28 o 
  -9   5   7      494.11      541.11    126.43 o 
  -8   5   7      741.00      694.68    124.03 o 
  -7   5   7      319.98      284.45     66.58 o 
  -6   5   7      642.97      674.37     67.33 o 
  -5   5   7      113.44      112.24     32.05 o 
  -4   5   7      651.14      666.58     64.86 o 
  -3   5   7     3949.40     4027.97    114.33 o 
  -2   5   7     4961.09     5132.57    155.56 o 
  -1   5   7      447.99      624.00     60.48 o 
   0   5   7       13.25       59.54     19.58 o 
   1   5   7      622.12      743.88     68.28 o 
   2   5   7     4737.90     3768.87    859.95 o 
   3   5   7     3748.24     3862.95    128.39 o 
   4   5   7      570.58      565.89     56.38 o 
   5   5   7      156.17      135.48     40.87 o 
   6   5   7      673.35      755.99     89.78 o 
   7   5   7      283.45      294.67     76.46 o 
   8   5   7      646.63      640.48    142.62 o 
   9   5   7      579.45      621.93    167.77 o 
  10   5   7       16.59        8.42     82.09 o 
  11   5   7      131.47       93.22     94.63 o 
  12   5   7       59.25      157.71    110.27 o 
 -12   6   7      129.43      129.39    102.35 o 
 -11   6   7      624.09      698.89    161.34 o 
 -10   6   7      164.19      115.31     81.97 o 
  -9   6   7      403.18      245.59     88.70 o 
  -8   6   7       23.66       36.92     66.43 o 
  -7   6   7      401.10      326.74     82.29 o 
  -6   6   7     1529.93     1641.55     98.60 o 
  -5   6   7     2183.96     2037.71    106.40 o 
  -4   6   7     1587.33     1701.93     90.49 o 
  -3   6   7      260.57      252.52     42.52 o 
  -2   6   7      200.70      193.97     47.02 o 
  -1   6   7     4582.08     4143.39    129.23 o 
   0   6   7     1111.19      993.85     72.31 o 
   1   6   7     4986.17     4738.23    147.04 o 
   2   6   7      159.92      156.49     42.88 o 
   3   6   7      247.81      298.37     46.01 o 
   4   6   7     1466.65     1570.62    137.01 o 
   5   6   7     2079.77     2154.06    123.31 o 
   6   6   7     1559.30     1487.57    142.44 o 
   7   6   7      352.49      370.04    118.55 o 
   8   6   7       34.35       71.10     75.62 o 
   9   6   7      366.37      300.71    111.65 o 
  10   6   7      155.98      201.37    110.32 o 
  11   6   7      667.21     1032.42    323.31 o 
  12   6   7      111.43      143.90    115.14 o 
 -11   7   7      101.25      101.65     91.80 o 
 -10   7   7      210.14      218.78    113.29 o 
  -9   7   7       45.32       63.40     76.64 o 
  -8   7   7     2143.15     2018.06    224.10 o 
  -7   7   7      174.90      108.32     58.38 o 
  -6   7   7      735.89      714.64     78.43 o 
  -5   7   7      239.57      287.42     53.12 o 
  -4   7   7     2925.53     2680.43    190.79 o 
  -3   7   7      299.30      335.24     60.58 o 
  -2   7   7     3232.67     3149.32    140.96 o 
  -1   7   7       19.10       28.93     31.28 o 
   0   7   7      206.15      223.35     47.40 o 
   1   7   7       25.33        8.60     34.88 o 
   2   7   7     3098.51     3054.32    149.83 o 
   3   7   7      321.93      375.62     59.66 o 
   4   7   7     2859.55     2795.73    173.26 o 
   5   7   7      274.26      255.72     74.65 o 
   6   7   7      751.98      678.56    155.66 o 
   7   7   7      162.22      129.35     83.81 o 
   8   7   7     2230.48     2582.47    297.33 o 
   9   7   7       53.54      103.64     89.48 o 
  10   7   7      192.85      155.20    112.88 o 
  11   7   7      102.26       95.74     98.76 o 
 -11   8   7      387.66      304.49    124.18 o 
 -10   8   7       53.00       76.50     92.76 o 
  -9   8   7       63.87       46.52     83.80 o 
  -8   8   7      154.17       74.21     75.24 o 
  -7   8   7      882.68      795.33    115.70 o 
  -6   8   7      590.26      582.14     79.94 o 
  -5   8   7     4147.26     3978.17    367.31 o 
  -4   8   7     1563.51     1677.56    110.70 o 
  -3   8   7       67.47       54.82     32.68 o 
  -2   8   7      129.27      125.92     45.46 o 
  -1   8   7     3163.34     3105.58    117.96 o 
   0   8   7       12.51        8.76     27.65 o 
   1   8   7     3130.13     2424.91    369.92 o 
   2   8   7      114.47      153.11     44.36 o 
   3   8   7       62.22       45.86     41.03 o 
   4   8   7     1681.25     1817.63    139.77 o 
   5   8   7     4200.69     4361.29    307.02 o 
   6   8   7      594.83      570.02    149.29 o 
   7   8   7      828.28      847.67    173.03 o 
   8   8   7      134.53      128.92     98.55 o 
   9   8   7       65.73      133.99    100.80 o 
  10   8   7       47.26       51.49     85.17 o 
  11   8   7      346.09      265.95    141.25 o 
 -10   9   7      210.64      203.18    104.28 o 
  -9   9   7      329.88      443.04    132.65 o 
  -8   9   7      636.81      734.47    153.30 o 
  -7   9   7     1101.48      959.34    128.71 o 
  -6   9   7      708.80      520.35    144.27 o 
  -5   9   7     1049.78     1126.74     98.19 o 
  -4   9   7      551.98      580.48     77.65 o 
  -3   9   7     1718.95     1776.29    117.18 o 
  -2   9   7     2113.10     1595.51    413.38 o 
  -1   9   7     1369.55     1329.58    103.07 o 
   0   9   7       63.01       29.11     37.98 o 
   1   9   7     1412.88     1307.80     92.99 o 
   2   9   7     2206.69     2142.08    146.32 o 
   3   9   7     1458.54     1453.80    135.46 o 
   4   9   7      538.10      613.99    123.06 o 
   5   9   7     1097.82     1325.22    196.39 o 
   6   9   7      727.18      665.65    165.15 o 
   7   9   7     1243.86     1148.28    205.27 o 
   8   9   7      661.51      559.70    165.03 o 
   9   9   7      330.21      291.00    144.96 o 
  10   9   7      234.08      303.92    140.29 o 
 -10  10   7      140.08      165.82    111.03 o 
  -9  10   7       42.43       50.52     76.80 o 
  -8  10   7      139.16      120.38     87.64 o 
  -7  10   7      256.84      339.11     82.31 o 
  -6  10   7      981.35      955.14    114.88 o 
  -5  10   7       97.97      121.89     49.26 o 
  -4  10   7     2337.96     2219.56    134.57 o 
  -3  10   7       81.99       78.83     42.88 o 
  -2  10   7      382.78      426.72     80.30 o 
  -1  10   7     1215.24     1237.53    103.95 o 
   0  10   7      641.47      602.37     82.33 o 
   1  10   7     1141.35     1273.97    139.07 o 
   2  10   7      305.30      199.47     74.75 o 
   3  10   7       71.37       69.89     49.77 o 
   4  10   7     2243.51     2029.26    206.72 o 
   5  10   7       66.64       54.71     66.69 o 
   6  10   7     1029.27      884.12    197.34 o 
   7  10   7      290.06      266.92    120.57 o 
   8  10   7      124.20      167.96    116.78 o 
   9  10   7       42.23        8.15     87.89 o 
  10  10   7      103.46       64.71    104.62 o 
  -9  11   7      162.20      160.82     98.41 o 
  -8  11   7       49.49       42.41     76.36 o 
  -7  11   7      438.42      401.89    109.04 o 
  -6  11   7       66.49       33.10     54.00 o 
  -5  11   7       82.55       92.18     47.99 o 
  -4  11   7      310.11      301.86     65.59 o 
  -3  11   7     1277.68      819.25    278.53 o 
  -2  11   7      438.88      497.93     74.90 o 
  -1  11   7      569.62      556.84     73.32 o 
   0  11   7       26.63       27.18     40.36 o 
   1  11   7      541.74      571.74     96.29 o 
   2  11   7      428.17      418.63     82.83 o 
   3  11   7     1535.73     1468.52    180.82 o 
   4  11   7      319.22      284.79     94.48 o 
   5  11   7       63.94       72.23     76.80 o 
   6  11   7       62.78       30.37     84.45 o 
   7  11   7      468.76      335.72    146.99 o 
   8  11   7       46.07       52.72     83.07 o 
   9  11   7      129.28      128.36    108.48 o 
  -9  12   7       55.08       60.19     85.26 o 
  -8  12   7      107.69      144.68     98.47 o 
  -7  12   7       35.91       31.30     66.74 o 
  -6  12   7      835.34      965.76    146.80 o 
  -5  12   7      288.56      335.33     82.05 o 
  -4  12   7      244.03      261.95     68.66 o 
  -3  12   7      165.63      109.81     56.37 o 
  -2  12   7      112.87       87.37     52.89 o 
  -1  12   7      163.43      205.59     69.98 o 
   0  12   7      681.69      584.66    192.69 o 
   1  12   7      128.76       93.57     62.98 o 
   2  12   7       82.10       85.73     73.99 o 
   3  12   7      167.27       98.44     74.63 o 
   4  12   7      171.75      233.18     96.28 o 
   5  12   7      268.02      301.57    105.21 o 
   6  12   7      819.64      802.18    192.22 o 
   7  12   7       48.18       31.02     86.58 o 
   8  12   7       95.68      101.55    116.53 o 
   9  12   7       44.75       72.66    109.62 o 
  -8  13   7      166.87      272.47    123.49 o 
  -7  13   7       22.76       58.67     78.98 o 
  -6  13   7       71.74      112.09     73.40 o 
  -5  13   7       22.20       77.08     65.37 o 
  -4  13   7      273.84      242.91     75.97 o 
  -3  13   7      583.99      693.27    123.41 o 
  -2  13   7      468.91      571.37    103.41 o 
  -1  13   7       53.73       75.13     77.10 o 
   0  13   7      169.34      140.64     68.09 o 
   1  13   7       75.09       30.05     72.58 o 
   2  13   7      588.67      689.57    135.97 o 
   3  13   7      601.29      661.95    150.91 o 
   4  13   7      244.47      205.57    101.90 o 
   5  13   7       18.24       46.62     71.85 o 
   6  13   7       80.70       63.83     77.91 o 
   7  13   7       26.18       11.50     95.17 o 
   8  13   7      167.48      231.55    145.98 o 
  -7  14   7      231.68      233.73    105.83 o 
  -6  14   7        8.96       13.91     74.82 o 
  -5  14   7      158.42      178.05     94.09 o 
  -4  14   7       55.19       48.13     70.40 o 
  -3  14   7        6.10       49.94     59.61 o 
  -2  14   7       20.40       13.26     79.85 o 
  -1  14   7      236.51      270.64    110.21 o 
   0  14   7      132.04      188.99    116.88 o 
   1  14   7      254.57      386.70    122.22 o 
   2  14   7       27.44       91.34     94.31 o 
   3  14   7        4.25       46.32     74.84 o 
   4  14   7       64.65       28.58     69.50 o 
   5  14   7      150.11      277.69    119.13 o 
   6  14   7        8.97       34.23     87.20 o 
   7  14   7      244.31      332.17    222.39 o 
  -5  15   7        4.39       43.73     78.23 o 
  -4  15   7       90.33      126.50     83.72 o 
  -3  15   7      131.75      148.16    103.33 o 
  -2  15   7      568.81      743.26    169.66 o 
  -1  15   7       11.02       46.39     98.46 o 
   0  15   7       14.16       82.84    121.82 o 
   1  15   7       15.75       18.78     77.66 o 
   2  15   7      550.83      449.65    142.15 o 
   3  15   7      137.88      127.10     85.70 o 
   4  15   7       68.51       82.39     90.28 o 
   5  15   7        5.77        6.01     79.07 o 
  -3  16   7       29.40        5.93    103.70 o 
  -2  16   7       24.68        0.87    104.83 o 
  -1  16   7      125.27      136.25    142.03 o 
   0  16   7      126.35       98.31    133.04 o 
   1  16   7      140.69      158.50    141.93 o 
   2  16   7       31.35       89.32     84.16 o 
   3  16   7       28.79       87.43     91.18 o 
   0   0   8       85.84       85.41     63.30 o 
   1   0   8     3067.67     2942.58     74.96 o 
   2   0   8     1072.28     1322.56     60.67 o 
   3   0   8     8388.14     8369.04    204.57 o 
   4   0   8       27.06        6.70     39.37 o 
   5   0   8     3181.54     2738.75    161.64 o 
   6   0   8       14.21       11.59     38.94 o 
   7   0   8      504.26      612.29    100.54 o 
   8   0   8       74.72        6.87     47.16 o 
   9   0   8      739.54      945.56    121.73 o 
  10   0   8      650.13      689.93    129.97 o 
  11   0   8      316.36      243.08    104.91 o 
  12   0   8       93.34      136.09    117.79 o 
 -12   1   8      264.63      199.69    103.51 o 
 -11   1   8       80.57       75.80     76.62 o 
 -10   1   8      281.71      230.91     86.95 o 
  -9   1   8      180.83      217.34     80.87 o 
  -8   1   8      103.84       89.58     60.78 o 
  -7   1   8      701.66      792.43    126.83 o 
  -6   1   8     1231.62     1157.52    132.27 o 
  -5   1   8     1457.00     1409.06    134.27 o 
  -4   1   8     4854.05     4832.12    182.38 o 
  -3   1   8     5624.13     5523.23    145.00 o 
  -2   1   8      242.81      256.17     38.40 o 
  -1   1   8     2044.79     2452.27     62.57 o 
   0   1   8     8509.51     8316.50    190.39 o 
   1   1   8     2051.14     2183.01    145.59 o 
   2   1   8      351.64      362.53     51.49 o 
   3   1   8     5611.41     5558.04    168.94 o 
   4   1   8     4809.61     4775.38    148.37 o 
   5   1   8     1389.44     1252.77    103.99 o 
   6   1   8     1296.51     1307.68    115.08 o 
   7   1   8      610.46      699.85    100.73 o 
   8   1   8      128.70      152.14     52.53 o 
   9   1   8      273.93      441.60    101.10 o 
  10   1   8      267.57      161.12     92.05 o 
  11   1   8       70.20      163.03    102.39 o 
  12   1   8      239.53      336.40    139.54 o 
 -12   2   8      146.26      261.59    118.54 o 
 -11   2   8      389.52      458.78    125.72 o 
 -10   2   8      271.29      201.98     93.94 o 
  -9   2   8      975.81      914.59    146.27 o 
  -8   2   8      309.08      361.68     91.13 o 
  -7   2   8     1586.70     1690.96    158.22 o 
  -6   2   8      860.05      846.35     90.22 o 
  -5   2   8     3197.84     3305.78    132.77 o 
  -4   2   8     2881.68     2712.74     91.00 o 
  -3   2   8      110.90      108.28     24.99 o 
  -2   2   8      396.48      418.78     50.85 o 
  -1   2   8    21825.18    20637.62    387.72 o 
   0   2   8      192.58      218.69     23.00 o 
   1   2   8    21873.24    20503.55    325.87 o 
   2   2   8      543.68      607.74     57.35 o 
   3   2   8      192.68      164.97     38.30 o 
   4   2   8     3187.46     2948.66    122.09 o 
   5   2   8     2769.59     3055.48    136.34 o 
   6   2   8      693.90      816.18     92.06 o 
   7   2   8     1590.57     1319.00    471.48 o 
   8   2   8      357.62      207.29    153.20 o 
   9   2   8      921.56     1021.51    150.01 o 
  10   2   8      230.86      204.82     84.77 o 
  11   2   8      344.56      379.81    134.46 o 
  12   2   8      159.25      142.01    151.66 o 
 -12   3   8      200.93      246.13    140.98 o 
 -11   3   8       24.47       49.34     70.32 o 
 -10   3   8      982.65      793.89    149.08 o 
  -9   3   8      138.17      184.41     79.05 o 
  -8   3   8      842.28      844.49    127.59 o 
  -7   3   8      326.44      302.55     81.79 o 
  -6   3   8      267.44      245.64     55.90 o 
  -5   3   8     2885.06     2891.68     95.00 o 
  -4   3   8     9055.14     8947.23    142.67 o 
  -3   3   8      571.90      531.46     46.86 o 
  -2   3   8     3136.90     3537.71    102.01 o 
  -1   3   8      566.00      414.28     54.76 o 
   0   3   8     4862.47     2799.44   1294.31 o 
   1   3   8      391.36      242.65     61.08 o 
   2   3   8     3562.47     3873.08    126.87 o 
   3   3   8      514.86      557.33     70.34 o 
   4   3   8     8778.71     8628.87    206.41 o 
   5   3   8     3101.72     2323.61    559.46 o 
   6   3   8      252.64      254.48     49.89 o 
   7   3   8      356.32      384.25     74.10 o 
   8   3   8     1036.10     1125.05    122.57 o 
   9   3   8      173.82      154.92     64.13 o 
  10   3   8      975.86     1032.98    201.06 o 
  11   3   8       21.60       21.05     76.79 o 
  12   3   8      251.71      240.73    130.87 o 
 -12   4   8       46.52       71.18     92.33 o 
 -11   4   8      328.54      345.56    118.33 o 
 -10   4   8      323.68      333.90    109.14 o 
  -9   4   8      728.56      665.83    126.86 o 
  -8   4   8      785.93      799.39    140.04 o 
  -7   4   8     2192.11     2042.75    187.63 o 
  -6   4   8      971.87      944.92     99.15 o 
  -5   4   8      455.29      511.90     52.59 o 
  -4   4   8      242.20      279.77     37.66 o 
  -3   4   8     1073.15     1213.04     69.95 o 
  -2   4   8     1299.51     1187.48     62.27 o 
  -1   4   8     4259.79     2355.66    628.11 o 
   0   4   8      813.53      830.09     52.40 o 
   1   4   8     4745.49     4446.96    154.17 o 
   2   4   8     1541.87     1438.29     83.25 o 
   3   4   8     1073.58     1062.73    134.73 o 
   4   4   8      316.65      326.76     44.73 o 
   5   4   8      561.25      573.90     64.64 o 
   6   4   8      959.50     1052.37    106.97 o 
   7   4   8     2174.70     2285.08    146.69 o 
   8   4   8      718.58      912.90    117.41 o 
   9   4   8      650.41      868.80    179.69 o 
  10   4   8      344.68      262.02    158.01 o 
  11   4   8      328.09      298.19    156.13 o 
  12   4   8       45.68       55.03    102.86 o 
 -12   5   8      173.90      259.16    123.18 o 
 -11   5   8       15.13       29.28     79.15 o 
 -10   5   8      246.52      187.50     90.00 o 
  -9   5   8       11.81       31.48     65.59 o 
  -8   5   8     1249.34     1372.77    172.84 o 
  -7   5   8      971.61      819.77    135.95 o 
  -6   5   8     1250.01     1345.70     98.32 o 
  -5   5   8     1231.54     1205.17     77.36 o 
  -4   5   8       88.14       26.35     27.05 o 
  -3   5   8     3975.48     4241.41    123.76 o 
  -2   5   8     3124.65     2870.14    105.55 o 
  -1   5   8      109.05       42.07     22.66 o 
   0   5   8      785.76      787.10     76.21 o 
   1   5   8       94.51      103.15     29.20 o 
   2   5   8     3015.00     3001.20    126.52 o 
   3   5   8     4192.92     3912.07    669.36 o 
   4   5   8       42.31       53.96     34.48 o 
   5   5   8     1229.37     1099.13     98.78 o 
   6   5   8     1327.27     1426.02    121.96 o 
   7   5   8     1032.83     1047.48    141.05 o 
   8   5   8     1342.14     1392.14    208.97 o 
   9   5   8       10.98       43.75     68.83 o 
  10   5   8      282.40      364.32    133.71 o 
  11   5   8        9.85       37.45     83.18 o 
  12   5   8      197.45      285.34    150.50 o 
 -12   6   8       55.44       95.34    103.83 o 
 -11   6   8       59.47       58.55     81.24 o 
 -10   6   8      413.45      408.09    119.81 o 
  -9   6   8      343.85      354.78    112.54 o 
  -8   6   8      323.48      436.39    113.77 o 
  -7   6   8      381.14      318.14    101.92 o 
  -6   6   8      863.12      789.49    108.72 o 
  -5   6   8     3066.25     2781.83    110.76 o 
  -4   6   8      186.55      204.12     39.65 o 
  -3   6   8      214.08      219.09     38.58 o 
  -2   6   8     1177.15      985.85    285.93 o 
  -1   6   8      996.12     1029.23     76.89 o 
   0   6   8      119.39      130.03     20.75 o 
   1   6   8     1219.84     1270.78     87.29 o 
   2   6   8     1274.58     1070.57    301.64 o 
   3   6   8      298.21      359.95     54.03 o 
   4   6   8      123.77      109.08     48.22 o 
   5   6   8     2887.61     2684.99    250.82 o 
   6   6   8      762.53      768.18    121.34 o 
   7   6   8      287.16      346.59    126.47 o 
   8   6   8      372.70      451.80    162.01 o 
   9   6   8      361.98      445.09    148.35 o 
  10   6   8      388.78      431.53    139.58 o 
  11   6   8       54.89      199.61    118.41 o 
  12   6   8       61.45        9.59     99.84 o 
 -11   7   8       19.63       29.89     89.56 o 
 -10   7   8      118.06      162.33     97.04 o 
  -9   7   8      574.79      580.92    135.48 o 
  -8   7   8      853.75      927.26    173.50 o 
  -7   7   8      220.41      225.53     81.34 o 
  -6   7   8     1359.05     1389.19    143.26 o 
  -5   7   8      106.27      141.38     42.50 o 
  -4   7   8     1765.39     1866.30    100.05 o 
  -3   7   8     3860.25     2907.63    513.65 o 
  -2   7   8     1979.65     2141.04    113.49 o 
  -1   7   8     5552.58     5060.21    283.44 o 
   0   7   8      759.95      642.27     78.44 o 
   1   7   8     5603.32     5400.80    203.21 o 
   2   7   8     2094.45     2157.72    148.18 o 
   3   7   8     3636.71     3425.81    178.16 o 
   4   7   8     1662.84     1831.49    148.58 o 
   5   7   8      123.91      123.25     58.64 o 
   6   7   8     1471.57     1598.04    234.23 o 
   7   7   8      262.59      360.31    120.32 o 
   8   7   8      857.50      829.44    174.26 o 
   9   7   8      661.07      648.95    166.91 o 
  10   7   8       85.25      204.32    117.74 o 
  11   7   8       18.07       48.43     99.90 o 
 -11   8   8       64.93       14.01     89.65 o 
 -10   8   8       33.28       66.04     87.57 o 
  -9   8   8      472.55      513.15    133.25 o 
  -8   8   8       25.97       28.79     68.30 o 
  -7   8   8      338.30      342.59     99.95 o 
  -6   8   8      718.62      593.99    102.77 o 
  -5   8   8       43.49       19.30     33.77 o 
  -4   8   8     1197.36      848.82    199.45 o 
  -3   8   8      115.27      100.43     40.66 o 
  -2   8   8      331.45      304.67     59.23 o 
  -1   8   8      786.92      633.95     85.11 o 
   0   8   8     2849.40     3039.07    119.17 o 
   1   8   8      866.07      901.09     79.97 o 
   2   8   8      419.86      385.95     62.13 o 
   3   8   8      202.41      198.91     63.49 o 
   4   8   8     1079.76     1017.90    127.19 o 
   5   8   8       26.28      163.92     76.15 o 
   6   8   8      675.10      658.57    156.33 o 
   7   8   8      332.54      307.25    125.58 o 
   8   8   8       30.27       37.34     73.81 o 
   9   8   8      449.21      535.60    158.33 o 
  10   8   8       21.08      117.77    108.49 o 
  11   8   8       59.08      106.48    115.51 o 
 -10   9   8       92.70      142.55    100.36 o 
  -9   9   8      339.17      335.95    115.31 o 
  -8   9   8      697.28      784.60    155.13 o 
  -7   9   8     1552.60     1385.56    194.99 o 
  -6   9   8      367.32      445.11     99.15 o 
  -5   9   8     1258.08     1036.27    237.82 o 
  -4   9   8       69.12       86.97     40.48 o 
  -3   9   8      516.66      542.48     82.88 o 
  -2   9   8     2555.16     2317.36    172.13 o 
  -1   9   8     1805.50     1797.63    111.09 o 
   0   9   8        2.29       13.80     32.43 o 
   1   9   8     1652.20     1248.01    222.83 o 
   2   9   8     2442.70     2448.73    160.72 o 
   3   9   8      414.68      367.76     82.18 o 
   4   9   8       67.35       63.32     45.85 o 
   5   9   8     1289.37     1455.27    219.23 o 
   6   9   8      314.56      338.97    128.67 o 
   7   9   8     1662.85     1373.79    245.29 o 
   8   9   8      707.30      672.07    172.49 o 
   9   9   8      400.64      543.88    167.34 o 
  10   9   8       73.23       23.10     95.54 o 
 -10  10   8       25.37       29.52     96.13 o 
  -9  10   8        6.12       38.56     87.55 o 
  -8  10   8      208.21      209.80     99.24 o 
  -7  10   8       54.23       25.92     70.80 o 
  -6  10   8      283.71      221.76     95.01 o 
  -5  10   8     1575.62     1630.61    142.68 o 
  -4  10   8       90.62      132.99     48.30 o 
  -3  10   8      277.68      321.37     66.53 o 
  -2  10   8      468.26      337.35     65.46 o 
  -1  10   8      474.29      454.13     66.63 o 
   0  10   8      478.21      421.06     66.90 o 
   1  10   8      330.71      212.64     64.03 o 
   2  10   8      479.78      467.06     89.91 o 
   3  10   8      258.83      273.68     70.22 o 
   4  10   8       49.46       32.71     49.59 o 
   5  10   8     1666.07     1799.53    255.49 o 
   6  10   8      290.63      359.92    131.07 o 
   7  10   8       37.75       60.99     81.25 o 
   8  10   8      207.36      111.73     99.61 o 
   9  10   8        1.89       48.20    106.20 o 
  10  10   8       15.10        1.35    101.99 o 
  -9  11   8       49.05      130.00     99.28 o 
  -8  11   8      382.00      291.60    113.05 o 
  -7  11   8      234.23      315.86    110.82 o 
  -6  11   8      130.50      207.05     82.91 o 
  -5  11   8     1062.21     1117.52    126.66 o 
  -4  11   8       60.01       85.09     47.41 o 
  -3  11   8       51.27       57.95     49.19 o 
  -2  11   8      493.49      550.24     88.63 o 
  -1  11   8       47.25       50.45     42.74 o 
   0  11   8      392.93      291.50     74.56 o 
   1  11   8       32.07       48.36     55.00 o 
   2  11   8      416.05      452.43     99.58 o 
   3  11   8       55.55       87.78     62.99 o 
   4  11   8       87.82      159.16     93.49 o 
   5  11   8      959.08     1047.51    170.02 o 
   6  11   8      148.52      169.92    112.65 o 
   7  11   8      242.15      243.65    117.71 o 
   8  11   8      426.99      334.81    177.14 o 
   9  11   8       41.71       65.08    100.61 o 
  -8  12   8       28.74       11.37     79.48 o 
  -7  12   8      175.07      228.30    104.24 o 
  -6  12   8      182.14      234.18     82.17 o 
  -5  12   8      873.19      919.77    122.95 o 
  -4  12   8      376.52      333.50     80.06 o 
  -3  12   8       62.82       53.24     48.97 o 
  -2  12   8      201.08      265.03     65.97 o 
  -1  12   8      546.48      611.28    105.83 o 
   0  12   8      386.14      347.36     82.37 o 
   1  12   8      526.79      528.90    103.55 o 
   2  12   8      173.23       94.85     81.43 o 
   3  12   8       85.98       64.24     73.74 o 
   4  12   8      357.05      313.28    116.47 o 
   5  12   8      777.59      718.60    152.39 o 
   6  12   8      194.65      163.88    114.02 o 
   7  12   8      170.09      135.09    103.58 o 
   8  12   8       40.45       61.29     93.08 o 
  -7  13   8        1.17        0.69     78.44 o 
  -6  13   8      182.10      265.07     97.42 o 
  -5  13   8        6.29        5.60     54.25 o 
  -4  13   8      229.78      300.49     79.72 o 
  -3  13   8       68.36       96.02     66.48 o 
  -2  13   8      118.16      103.87     68.22 o 
  -1  13   8      303.98      360.19    115.81 o 
   0  13   8      101.42       49.17     64.54 o 
   1  13   8      299.00      487.49    131.09 o 
   2  13   8      138.77      179.00     96.23 o 
   3  13   8       83.07       40.82     74.05 o 
   4  13   8      223.96      157.81     89.77 o 
   5  13   8       12.90       23.87     68.51 o 
   6  13   8      157.27      236.62    131.41 o 
   7  13   8        2.96       44.10    111.37 o 
  -6  14   8      232.23      229.78    103.17 o 
  -5  14   8       68.59       84.04     67.67 o 
  -4  14   8       26.11       37.70     71.72 o 
  -3  14   8      395.72      434.29    104.20 o 
  -2  14   8      211.29      184.15    103.23 o 
  -1  14   8      178.73      201.15     99.83 o 
   0  14   8      143.78      220.77    105.87 o 
   1  14   8      210.75      282.09    103.86 o 
   2  14   8      229.48      228.71    110.71 o 
   3  14   8      406.15      458.00    128.28 o 
   4  14   8       21.43       33.30     82.81 o 
   5  14   8       70.22       34.91     75.54 o 
   6  14   8      225.77      315.59    150.68 o 
  -5  15   8       59.82      121.58    105.99 o 
  -4  15   8       81.72       98.70     84.75 o 
  -3  15   8      211.97      371.59    136.40 o 
  -2  15   8      117.50       80.11     91.09 o 
  -1  15   8       43.25       36.74    110.00 o 
   0  15   8      163.58      140.86    137.66 o 
   1  15   8       28.33       39.49     87.57 o 
   2  15   8      134.67      141.38     95.84 o 
   3  15   8      165.26      250.18    113.66 o 
   4  15   8       88.68       85.20     93.46 o 
   5  15   8       50.81       78.81     90.87 o 
  -3  16   8      118.93      237.74    125.09 o 
  -2  16   8       25.55       14.05    115.36 o 
  -1  16   8      177.92      297.40    169.22 o 
   0  16   8      178.40      255.02    163.27 o 
   1  16   8      200.93      211.24    111.84 o 
   2  16   8       26.19       37.80     88.98 o 
   3  16   8      111.91      210.22    112.35 o 
   1   0   9     2208.41     2491.18     96.33 o 
   2   0   9     4902.16     4828.40    122.16 o 
   3   0   9      427.43      523.60    106.10 o 
   4   0   9     1936.08     2023.50    131.95 o 
   5   0   9      154.10      122.59     48.37 o 
   6   0   9       23.55        0.44     37.98 o 
   7   0   9        2.18       25.52     52.04 o 
   8   0   9     4903.16     4472.67    237.03 o 
   9   0   9       53.24       62.89     56.52 o 
  10   0   9       63.51       44.56     66.15 o 
  11   0   9       72.49      161.79     82.89 o 
  12   0   9        2.21       33.54    106.33 o 
 -12   1   9      102.71      193.33     98.71 o 
 -11   1   9      634.84      670.78    132.82 o 
 -10   1   9      225.87      196.28     82.00 o 
  -9   1   9      824.26      673.50    124.12 o 
  -8   1   9       41.42       65.81     63.39 o 
  -7   1   9      200.20      177.35     67.90 o 
  -6   1   9      421.22      463.37     89.90 o 
  -5   1   9     5810.25     5227.77    227.71 o 
  -4   1   9     1008.53     1079.75     99.21 o 
  -3   1   9      738.66      786.29     60.00 o 
  -2   1   9      254.36      191.63     53.67 o 
  -1   1   9     6803.76     6917.95    128.28 o 
   0   1   9     8914.70     8819.74    183.26 o 
   1   1   9     7121.83     7577.61    194.30 o 
   2   1   9      333.49      227.27     58.59 o 
   3   1   9      768.77      915.27     91.07 o 
   4   1   9      951.50      954.16     78.09 o 
   5   1   9     5488.05     5236.07    188.62 o 
   6   1   9      361.83      292.57     69.03 o 
   7   1   9      135.28      165.01     55.70 o 
   8   1   9       29.62       51.18     44.94 o 
   9   1   9      828.22      703.55    124.25 o 
  10   1   9      198.59      220.41     86.11 o 
  11   1   9      622.53      337.25    229.80 o 
  12   1   9      102.78      129.27    114.63 o 
 -12   2   9      103.61      119.08     98.35 o 
 -11   2   9      143.48      162.77    109.65 o 
 -10   2   9      450.42      448.64    111.30 o 
  -9   2   9      516.57      517.68    116.27 o 
  -8   2   9      782.13      669.37    112.14 o 
  -7   2   9      223.74      254.95     75.63 o 
  -6   2   9      101.58      109.62     46.50 o 
  -5   2   9     1116.49     1068.63     89.30 o 
  -4   2   9     2860.01     2934.66     93.21 o 
  -3   2   9     3355.42     3556.94    121.19 o 
  -2   2   9     5957.80     5916.73    194.48 o 
  -1   2   9     2490.51     2336.04     81.62 o 
   0   2   9     2105.69     1831.16    100.86 o 
   1   2   9     2387.11     1417.52    607.19 o 
   2   2   9     5929.45     5911.08    163.10 o 
   3   2   9     3678.22     4060.70    172.99 o 
   4   2   9     3206.07     3180.68    128.38 o 
   5   2   9     1187.39     1159.91    104.97 o 
   6   2   9      127.90      169.81     56.78 o 
   7   2   9      162.38      282.04     60.65 o 
   8   2   9      708.24      319.86    226.40 o 
   9   2   9      624.16      327.68    299.15 o 
  10   2   9      455.75      430.46    107.20 o 
  11   2   9      142.92      227.00    114.59 o 
  12   2   9      114.22       82.88    103.85 o 
 -12   3   9      280.82      114.60    134.72 o 
 -11   3   9       14.32       14.68     73.32 o 
 -10   3   9      205.40      264.40     98.38 o 
  -9   3   9      261.50      339.27    105.14 o 
  -8   3   9       72.67       30.60     57.83 o 
  -7   3   9     1209.05     1049.30    248.80 o 
  -6   3   9     5629.09     5607.57    346.43 o 
  -5   3   9      132.27      192.43     40.90 o 
  -4   3   9     2031.14     2170.94     69.01 o 
  -3   3   9     2407.58     2573.11     94.09 o 
  -2   3   9     7328.97     7810.91    186.75 o 
  -1   3   9     2190.66     2047.77     93.51 o 
   0   3   9     8946.28     6069.45   3140.86 o 
   1   3   9     2021.19     1860.10    101.15 o 
   2   3   9     6745.23     7007.97    187.56 o 
   3   3   9     2526.02     2597.79    107.91 o 
   4   3   9     1953.06     2050.63     98.31 o 
   5   3   9      100.57      106.44     39.75 o 
   6   3   9     5523.87     4037.20    894.56 o 
   7   3   9     1069.00      973.65    114.30 o 
   8   3   9       82.20       79.75     53.38 o 
   9   3   9      260.81      292.45     80.01 o 
  10   3   9      249.20      204.61    100.12 o 
  11   3   9       19.42       82.31     95.12 o 
  12   3   9      287.51      363.51    155.67 o 
 -12   4   9       78.95       15.63     84.48 o 
 -11   4   9       66.98       37.05     82.41 o 
 -10   4   9      242.35      213.02     95.51 o 
  -9   4   9      773.12      886.73    163.19 o 
  -8   4   9      114.10       65.63     62.95 o 
  -7   4   9      749.72      704.42    119.84 o 
  -6   4   9      655.60      798.13    130.27 o 
  -5   4   9      526.45      483.83     53.63 o 
  -4   4   9       38.51       77.18     26.81 o 
  -3   4   9     3679.57     3474.54    115.81 o 
  -2   4   9      416.45      338.73     46.67 o 
  -1   4   9     1825.36     1573.15    283.45 o 
   0   4   9     1527.94     1506.11     84.51 o 
   1   4   9     1852.65     2102.32     95.94 o 
   2   4   9      379.32      315.04     56.51 o 
   3   4   9     3848.96     3882.04    142.91 o 
   4   4   9       66.25       79.84     30.93 o 
   5   4   9      598.01      523.23     74.75 o 
   6   4   9      761.91      782.14     98.88 o 
   7   4   9      773.69      814.00    102.15 o 
   8   4   9       96.25       81.65     56.16 o 
   9   4   9      890.83      845.25    198.83 o 
  10   4   9      225.85      137.00    103.43 o 
  11   4   9       61.25      101.96     92.99 o 
  12   4   9       89.40       96.66    107.36 o 
 -12   5   9        9.89       37.33     91.28 o 
 -11   5   9      261.77      279.79    119.64 o 
 -10   5   9      429.60      510.29    134.94 o 
  -9   5   9      110.14      137.30     86.84 o 
  -8   5   9      667.66      755.25    144.00 o 
  -7   5   9       19.04       23.88     50.62 o 
  -6   5   9     1441.69     1494.22    167.61 o 
  -5   5   9     1284.22     1155.95     76.33 o 
  -4   5   9     2998.06     3112.74    110.31 o 
  -3   5   9      339.49      378.38     58.38 o 
  -2   5   9      376.08      269.33     75.03 o 
  -1   5   9     2800.56     2982.30    127.39 o 
   0   5   9      478.81      569.77     45.63 o 
   1   5   9     2459.37     2624.26    134.06 o 
   2   5   9      463.25      452.02     68.96 o 
   3   5   9      408.26      413.29     86.88 o 
   4   5   9     2929.02     2923.40    156.32 o 
   5   5   9     1361.96     1391.97    116.42 o 
   6   5   9     1531.78     1731.43    130.84 o 
   7   5   9        7.04       12.31     46.56 o 
   8   5   9      642.83      627.25    162.66 o 
   9   5   9       88.39      134.12     99.87 o 
  10   5   9      416.33      541.15    160.48 o 
  11   5   9      243.14      372.97    148.73 o 
  12   5   9       24.36       31.63    104.22 o 
 -11   6   9       38.52       65.70     84.96 o 
 -10   6   9      276.58      318.96    115.19 o 
  -9   6   9      235.41      227.21    106.57 o 
  -8   6   9      917.12      831.83    150.06 o 
  -7   6   9      540.45      524.75    114.14 o 
  -6   6   9      960.13     1058.35    112.92 o 
  -5   6   9       88.40      140.79     43.25 o 
  -4   6   9     1221.60     1244.51     83.52 o 
  -3   6   9      791.56      884.57     87.41 o 
  -2   6   9     2828.51     2094.54    420.17 o 
  -1   6   9      372.02      370.28     63.44 o 
   0   6   9      220.16      238.82     41.91 o 
   1   6   9      336.96      433.04     73.00 o 
   2   6   9     2935.04     2696.77    119.17 o 
   3   6   9      764.02      437.22    157.51 o 
   4   6   9     1421.43     1202.33    138.10 o 
   5   6   9      134.43      136.96     60.84 o 
   6   6   9      880.26      835.65    120.37 o 
   7   6   9      518.82      439.81    125.15 o 
   8   6   9      791.48      608.34    158.14 o 
   9   6   9      252.05      322.38    136.01 o 
  10   6   9      254.18      322.11    132.49 o 
  11   6   9       33.66       24.82     84.39 o 
 -11   7   9      323.97      323.28    131.28 o 
 -10   7   9       20.65       40.93     80.89 o 
  -9   7   9      139.16      160.63     94.79 o 
  -8   7   9     1341.16     1290.93    185.18 o 
  -7   7   9      770.18      865.94    149.25 o 
  -6   7   9      318.31      250.93     64.94 o 
  -5   7   9      417.03      332.51     66.19 o 
  -4   7   9      954.69      904.80     77.75 o 
  -3   7   9      952.67     1066.10     95.10 o 
  -2   7   9     2267.90     2243.02    105.24 o 
  -1   7   9     2845.79     2864.67    108.98 o 
   0   7   9      155.80      108.91     41.61 o 
   1   7   9     2735.27     3116.77    136.30 o 
   2   7   9     2238.97     1863.62    318.79 o 
   3   7   9      904.08      976.73    125.91 o 
   4   7   9      972.70      896.51    122.07 o 
   5   7   9      497.73      489.96    105.67 o 
   6   7   9      291.22      252.73    101.23 o 
   7   7   9      769.78      857.49    183.11 o 
   8   7   9     1379.30     1551.50    243.59 o 
   9   7   9      104.46      199.30    114.25 o 
  10   7   9       13.91       59.55     93.32 o 
  11   7   9      265.75      149.28    116.00 o 
 -11   8   9       72.20       38.96     90.41 o 
 -10   8   9      501.06      468.35    142.66 o 
  -9   8   9      136.94      153.57     91.55 o 
  -8   8   9      562.84      586.05    134.76 o 
  -7   8   9      257.67      216.69     96.81 o 
  -6   8   9     1230.56     1279.83    147.45 o 
  -5   8   9      773.06      782.34     90.45 o 
  -4   8   9     1111.39     1072.19     95.29 o 
  -3   8   9      828.46      801.55     92.66 o 
  -2   8   9     1197.28     1114.22    104.82 o 
  -1   8   9      674.51      507.03    137.18 o 
   0   8   9      673.28      796.45     86.75 o 
   1   8   9      605.59      721.59     83.99 o 
   2   8   9     1200.45      720.78    140.44 o 
   3   8   9      910.55      974.05    117.55 o 
   4   8   9     1029.43      847.53    129.67 o 
   5   8   9      688.06      695.80    111.06 o 
   6   8   9     1273.83     1305.19    218.43 o 
   7   8   9      225.92      302.20    124.38 o 
   8   8   9      591.15      451.07    141.92 o 
   9   8   9      132.27      116.01     99.99 o 
  10   8   9      490.28      377.15    146.79 o 
  11   8   9       59.92      142.25    121.93 o 
 -10   9   9       55.73       36.78     92.25 o 
  -9   9   9      131.99      135.13     86.73 o 
  -8   9   9      443.15      480.74    123.90 o 
  -7   9   9      203.36      192.04     86.41 o 
  -6   9   9     1138.84     1164.19    139.62 o 
  -5   9   9      922.05      848.26    106.64 o 
  -4   9   9      432.55      439.68     63.18 o 
  -3   9   9       66.66       78.31     44.17 o 
  -2   9   9      831.69      812.86     91.63 o 
  -1   9   9      674.09      696.54     84.38 o 
   0   9   9      493.45      544.74     73.02 o 
   1   9   9      734.20      638.08     86.54 o 
   2   9   9      717.79      770.31    104.48 o 
   3   9   9       43.79       44.44     48.71 o 
   4   9   9      455.59      480.66     99.55 o 
   5   9   9      854.26      633.79    160.98 o 
   6   9   9     1191.57     1216.27    216.76 o 
   7   9   9      189.55      296.85    122.43 o 
   8   9   9      461.93      257.51    120.48 o 
   9   9   9      114.91      199.21    108.41 o 
  10   9   9       41.26      180.86    122.73 o 
 -10  10   9       16.57       61.13     98.33 o 
  -9  10   9      196.90      265.34    108.96 o 
  -8  10   9       80.92       87.84     87.75 o 
  -7  10   9      485.92      428.86    121.00 o 
  -6  10   9      132.75       89.64     62.03 o 
  -5  10   9       76.57       68.15     48.98 o 
  -4  10   9      613.43      592.84     91.29 o 
  -3  10   9     2004.51     2193.03    147.61 o 
  -2  10   9      214.21      152.79     49.16 o 
  -1  10   9      828.78      782.36     81.71 o 
   0  10   9       85.62      121.87     40.42 o 
   1  10   9      942.58      530.22    212.02 o 
   2  10   9      165.03      221.62     62.72 o 
   3  10   9     2040.26     2046.98    164.24 o 
   4  10   9      656.45      612.45    133.73 o 
   5  10   9       55.19       66.47     81.99 o 
   6  10   9      149.09      205.97    101.49 o 
   7  10   9      555.75      498.81    155.50 o 
   8  10   9      103.54      152.82    118.37 o 
   9  10   9      183.49      264.41    125.57 o 
  10  10   9       16.99       13.32    104.87 o 
  -9  11   9       66.16       62.81     92.14 o 
  -8  11   9      176.55      126.88     97.03 o 
  -7  11   9       47.85      113.48     79.05 o 
  -6  11   9      698.91      523.40    245.04 o 
  -5  11   9      210.84      152.51     66.28 o 
  -4  11   9     1237.01     1363.95    132.63 o 
  -3  11   9      134.43       96.72     54.70 o 
  -2  11   9       39.71       79.28     50.39 o 
  -1  11   9       18.58       40.31     43.53 o 
   0  11   9      271.01      230.45     75.09 o 
   1  11   9       24.98       10.91     45.66 o 
   2  11   9       31.03       20.31     47.65 o 
   3  11   9      173.46      159.41     85.88 o 
   4  11   9     1198.48     1043.49    161.63 o 
   5  11   9      197.70      138.38    109.75 o 
   6  11   9      653.94      575.52    156.33 o 
   7  11   9       68.40       76.86    101.16 o 
   8  11   9      167.93      240.70    137.81 o 
   9  11   9       47.39      100.60    116.81 o 
  -8  12   9      153.42      131.10     98.53 o 
  -7  12   9      167.11      235.30    107.77 o 
  -6  12   9      724.85      739.80    131.20 o 
  -5  12   9      345.64      308.93    100.86 o 
  -4  12   9      120.09      139.28     63.68 o 
  -3  12   9      606.81      439.67    113.71 o 
  -2  12   9      114.85       83.83     53.75 o 
  -1  12   9      118.41      193.93     71.25 o 
   0  12   9      214.45      209.16     82.03 o 
   1  12   9       95.67      115.49     71.04 o 
   2  12   9      125.00      125.13     83.66 o 
   3  12   9      660.89      605.29    140.32 o 
   4  12   9      142.02      146.53     86.18 o 
   5  12   9      349.71      175.99    131.97 o 
   6  12   9      693.67      727.71    190.47 o 
   7  12   9      207.69      286.95    138.26 o 
   8  12   9      132.58      214.14    150.60 o 
  -7  13   9      103.46      145.08    102.70 o 
  -6  13   9      118.54      160.21     87.83 o 
  -5  13   9      173.91      176.10     84.77 o 
  -4  13   9      113.86      125.80     63.91 o 
  -3  13   9      183.72      164.24     81.44 o 
  -2  13   9      203.99      284.01     82.83 o 
  -1  13   9      697.98      724.07    148.14 o 
   0  13   9      302.94      291.90    102.97 o 
   1  13   9      785.46      695.71    150.00 o 
   2  13   9      193.98      241.41    101.25 o 
   3  13   9      167.91      175.87     99.33 o 
   4  13   9      116.43      144.52     83.08 o 
   5  13   9      140.42      127.63     90.63 o 
   6  13   9       99.22      186.35    118.26 o 
   7  13   9      120.00      303.17    186.98 o 
  -6  14   9       66.25      100.06     91.47 o 
  -5  14   9      124.50      214.23     88.55 o 
  -4  14   9      166.68      192.76     87.89 o 
  -3  14   9       10.86       43.48     59.71 o 
  -2  14   9      346.43      438.62    134.99 o 
  -1  14   9      180.43      266.04    116.59 o 
   0  14   9       13.60       11.27     75.55 o 
   1  14   9      196.37      358.35    123.32 o 
   2  14   9      384.79      371.31    129.27 o 
   3  14   9        7.67       43.79     77.63 o 
   4  14   9      134.43      115.84     92.73 o 
   5  14   9      102.37      191.41    100.90 o 
   6  14   9       57.36      138.92    127.82 o 
  -5  15   9      127.71      108.13    114.28 o 
  -4  15   9       51.16       63.37     78.03 o 
  -3  15   9       25.14       17.86     95.49 o 
  -2  15   9       52.83       69.13     99.57 o 
  -1  15   9      189.88      249.31    109.80 o 
   0  15   9       21.11       15.56    100.32 o 
   1  15   9      210.91      209.91    105.74 o 
   2  15   9       37.87       67.14     91.37 o 
   3  15   9       27.71       51.27     88.20 o 
   4  15   9       38.38       17.77     79.51 o 
   5  15   9      141.74      200.66    108.34 o 
  -2  16   9      196.30      214.74    120.28 o 
  -1  16   9      196.76      129.03    140.97 o 
   0  16   9       40.11       28.38    111.96 o 
   1  16   9      201.60      154.32    114.67 o 
   2  16   9      208.91      321.53    122.24 o 
   0   0  10     1072.93      944.14     92.00 o 
   1   0  10     4339.41     4254.12    104.59 o 
   2   0  10     1004.36      923.77     80.44 o 
   3   0  10     9627.46     9919.53    291.76 o 
   4   0  10      100.00      122.55     92.94 o 
   5   0  10     1852.94     1757.80    140.45 o 
   6   0  10      143.42      138.27     61.40 o 
   7   0  10     1312.72     1128.37    136.35 o 
   8   0  10        3.26        4.67     42.57 o 
   9   0  10      175.40      245.80     75.44 o 
  10   0  10       78.90      117.17     75.22 o 
  11   0  10       92.20       74.14     77.02 o 
  12   0  10        3.78       63.88    100.67 o 
 -12   1  10     1069.58     1116.55    191.45 o 
 -11   1  10      683.38      476.65    126.32 o 
 -10   1  10      607.66      607.84    168.52 o 
  -9   1  10      219.81      211.99     84.99 o 
  -8   1  10      230.10      255.77     85.62 o 
  -7   1  10       34.66       72.22     61.43 o 
  -6   1  10     2376.62     2329.38    170.02 o 
  -5   1  10     2506.12     2526.52    160.70 o 
  -4   1  10      211.59      248.99     75.12 o 
  -3   1  10      763.82      814.01     66.68 o 
  -2   1  10     2070.98     1958.49     72.44 o 
  -1   1  10      234.91      226.13     39.82 o 
   0   1  10     1672.97     1585.85     71.72 o 
   1   1  10      298.23      371.36     41.01 o 
   2   1  10     2202.56     1949.40     88.80 o 
   3   1  10      747.58      846.84     97.03 o 
   4   1  10      256.85      263.21     65.86 o 
   5   1  10     2310.44     2434.41    132.26 o 
   6   1  10     2289.09     2269.90    144.45 o 
   7   1  10       48.98       50.21     51.61 o 
   8   1  10      262.79      303.94     73.17 o 
   9   1  10      199.36      151.61     71.64 o 
  10   1  10      657.74      635.07    127.60 o 
  11   1  10      601.11      634.68    136.67 o 
  12   1  10     1056.73     1200.90    240.40 o 
 -12   2  10       52.26       86.41     82.14 o 
 -11   2  10       55.79       83.92     98.65 o 
 -10   2  10      196.09      245.17     91.27 o 
  -9   2  10      217.02      288.89     91.47 o 
  -8   2  10     2021.92     2245.46    206.82 o 
  -7   2  10     1580.77     1724.18    176.93 o 
  -6   2  10      129.77      118.92     59.55 o 
  -5   2  10      714.32      723.37    115.13 o 
  -4   2  10     1458.93     1497.29     84.06 o 
  -3   2  10     2525.17     2514.34    100.31 o 
  -2   2  10     2313.84     1918.32     75.67 o 
  -1   2  10     2314.69     2327.10     88.61 o 
   0   2  10      136.58      222.32     49.50 o 
   1   2  10     2063.42     1763.80    426.87 o 
   2   2  10     2567.16     2271.81     99.37 o 
   3   2  10     2408.24     2446.45    101.30 o 
   4   2  10     1726.39     1580.19     98.89 o 
   5   2  10      724.83      786.12     86.35 o 
   6   2  10      109.73       69.96     44.11 o 
   7   2  10     1580.78     1668.47    136.72 o 
   8   2  10     2144.46     2235.52    194.54 o 
   9   2  10      212.40      192.00    114.83 o 
  10   2  10      156.33      128.81     85.95 o 
  11   2  10       57.57      111.74    141.07 o 
  12   2  10       74.22      122.20     99.77 o 
 -12   3  10        0.54       21.35    114.67 o 
 -11   3  10      802.57     1050.04    168.82 o 
 -10   3  10      353.34      345.55    111.08 o 
  -9   3  10      452.15      312.20     99.29 o 
  -8   3  10      455.02      464.77    110.75 o 
  -7   3  10      420.76      414.60    105.26 o 
  -6   3  10     1525.53     1617.36    166.98 o 
  -5   3  10     3746.90     3775.87    194.68 o 
  -4   3  10      136.31      144.65     22.40 o 
  -3   3  10      455.82      433.84     57.59 o 
  -2   3  10      395.13      302.08     57.24 o 
  -1   3  10     6515.12     6093.74    165.35 o 
   0   3  10     6045.99     4340.23   1417.14 o 
   1   3  10     6990.81     6759.40    204.26 o 
   2   3  10      420.44      329.37     69.70 o 
   3   3  10      471.08      502.60     61.79 o 
   4   3  10      162.91      183.42     37.41 o 
   5   3  10     3692.30     3836.96    137.14 o 
   6   3  10     1532.08     1856.44    117.50 o 
   7   3  10      393.92      259.33    143.91 o 
   8   3  10      470.65      333.32     79.67 o 
   9   3  10      383.59      369.39     84.72 o 
  10   3  10      362.66      407.71    142.96 o 
  11   3  10      782.22     1001.83    208.66 o 
  12   3  10        2.40        1.33     87.84 o 
 -12   4  10       85.76      106.12     96.77 o 
 -11   4  10      159.96       99.43     90.15 o 
 -10   4  10      445.67      456.83    129.74 o 
  -9   4  10      392.35      444.74    126.87 o 
  -8   4  10     1272.55     1342.27    178.16 o 
  -7   4  10      129.13      114.06     64.19 o 
  -6   4  10      423.07      444.04    100.69 o 
  -5   4  10     1421.29     1564.88    119.35 o 
  -4   4  10      301.95      309.76     41.74 o 
  -3   4  10     1140.66     1150.73     82.62 o 
  -2   4  10     4355.00     4201.46    120.94 o 
  -1   4  10     3640.11     3363.25    129.80 o 
   0   4  10     2213.09     2235.07    277.22 o 
   1   4  10     3790.04     3745.34    152.54 o 
   2   4  10     4989.74     4728.19    166.25 o 
   3   4  10     1201.74     1131.06    102.28 o 
   4   4  10      336.64      277.86     54.95 o 
   5   4  10     1437.90     1268.00    294.55 o 
   6   4  10      489.46      472.08    142.25 o 
   7   4  10      145.06      176.78     61.03 o 
   8   4  10     1219.97     1476.64    150.39 o 
   9   4  10      358.90      311.33    135.92 o 
  10   4  10      453.29      337.15    137.52 o 
  11   4  10      163.75       85.58    100.36 o 
  12   4  10      107.69      175.96    147.27 o 
 -11   5  10      126.48      118.81     99.17 o 
 -10   5  10       44.99        1.08     67.92 o 
  -9   5  10      348.86      465.33    116.86 o 
  -8   5  10      745.91      751.13    137.16 o 
  -7   5  10     1921.40     1633.22    194.10 o 
  -6   5  10      417.35      355.96     83.43 o 
  -5   5  10      515.52      466.75     80.17 o 
  -4   5  10      454.70      454.99     53.05 o 
  -3   5  10      523.50      561.47     53.39 o 
  -2   5  10      641.96      563.86     71.73 o 
  -1   5  10     5483.90     4289.51    899.36 o 
   0   5  10     1599.78     1457.64     75.72 o 
   1   5  10     5316.53     5574.20    188.59 o 
   2   5  10      559.94      431.82     68.24 o 
   3   5  10      489.91      494.83     60.01 o 
   4   5  10      497.17      254.09    122.79 o 
   5   5  10      552.66      523.47     87.54 o 
   6   5  10      343.91      334.03     61.20 o 
   7   5  10     2042.82     1847.93    191.00 o 
   8   5  10      766.30      887.01    182.08 o 
   9   5  10      351.57      407.08    137.12 o 
  10   5  10       38.78       19.00     85.29 o 
  11   5  10      154.85       94.43    104.13 o 
 -11   6  10       65.81       56.89     89.47 o 
 -10   6  10       89.63       70.01     86.65 o 
  -9   6  10      784.35      896.06    162.31 o 
  -8   6  10      528.96      409.94    110.23 o 
  -7   6  10      155.42      205.29     79.53 o 
  -6   6  10      417.43      382.60     99.18 o 
  -5   6  10      177.85      236.10     61.44 o 
  -4   6  10      734.61      752.41     88.48 o 
  -3   6  10     3216.35     3230.81    138.94 o 
  -2   6  10       82.92       77.57     34.13 o 
  -1   6  10      562.34      490.95     48.24 o 
   0   6  10      108.80      107.93     36.74 o 
   1   6  10      630.03      639.96     62.30 o 
   2   6  10       62.91       69.23     40.72 o 
   3   6  10     3385.04     2920.05    378.25 o 
   4   6  10      654.18      481.84    105.79 o 
   5   6  10      179.16      171.33     66.03 o 
   6   6  10      396.17      329.87     89.86 o 
   7   6  10       79.47      106.03     63.75 o 
   8   6  10      641.49      542.02    143.42 o 
   9   6  10      744.28      893.07    192.07 o 
  10   6  10      106.65       96.96    108.75 o 
  11   6  10       66.21        0.58     94.03 o 
 -11   7  10       14.62       56.86     96.82 o 
 -10   7  10      507.77      522.51    148.28 o 
  -9   7  10      225.77      203.00     99.46 o 
  -8   7  10       53.69       67.67     76.06 o 
  -7   7  10      370.07      382.22    107.21 o 
  -6   7  10      749.91      845.68    135.05 o 
  -5   7  10      103.71      106.06     50.49 o 
  -4   7  10      207.50      194.44     56.68 o 
  -3   7  10      440.66      481.23     67.53 o 
  -2   7  10      540.46      500.85     59.86 o 
  -1   7  10      274.89      281.69     50.78 o 
   0   7  10     4472.57     3361.81    621.91 o 
   1   7  10      300.46      379.75     62.44 o 
   2   7  10      630.27      739.55     79.08 o 
   3   7  10      432.17      198.61    157.90 o 
   4   7  10      209.83      221.22     82.64 o 
   5   7  10      111.89      120.44     64.62 o 
   6   7  10      858.93     1117.74    146.79 o 
   7   7  10      354.86      447.28    132.96 o 
   8   7  10       49.30       89.08     86.56 o 
   9   7  10      226.63      180.31    116.47 o 
  10   7  10      434.11      490.00    169.56 o 
  11   7  10       14.36       70.96    113.43 o 
 -10   8  10       97.35       93.82     96.55 o 
  -9   8  10      281.91      337.17    124.84 o 
  -8   8  10      248.20      235.66     98.42 o 
  -7   8  10      758.31      805.16    143.65 o 
  -6   8  10      881.65      940.53    150.98 o 
  -5   8  10       40.21       53.05     50.26 o 
  -4   8  10      110.15      117.85     45.92 o 
  -3   8  10     1796.09     1165.18    332.97 o 
  -2   8  10      271.67      224.06     47.08 o 
  -1   8  10      349.68      390.70     57.58 o 
   0   8  10      391.18      357.01     66.70 o 
   1   8  10      300.90      388.42     62.88 o 
   2   8  10      237.54      201.51     47.86 o 
   3   8  10     1689.93     1757.04    172.82 o 
   4   8  10      100.28      165.98     72.70 o 
   5   8  10       57.42       27.02     55.34 o 
   6   8  10      852.11     1114.79    209.54 o 
   7   8  10      814.52     1142.50    213.41 o 
   8   8  10      216.83      220.90    113.63 o 
   9   8  10      311.49      304.40    137.33 o 
  10   8  10       93.95       57.18     99.36 o 
 -10   9  10       71.74      165.85    117.23 o 
  -9   9  10      108.40       89.10     90.97 o 
  -8   9  10      229.14      325.47    112.26 o 
  -7   9  10      170.59      295.33    101.63 o 
  -6   9  10       35.66       78.03     65.29 o 
  -5   9  10      654.89      646.68    113.40 o 
  -4   9  10      423.37      325.43    119.44 o 
  -3   9  10      225.85      243.21     54.44 o 
  -2   9  10       89.14      103.06     47.30 o 
  -1   9  10      680.92      491.39    122.53 o 
   0   9  10     1029.92     1115.17     95.26 o 
   1   9  10      578.76      626.90     88.45 o 
   2   9  10       77.60       55.54     44.86 o 
   3   9  10      224.27      227.76     64.89 o 
   4   9  10      338.98      372.11    103.80 o 
   5   9  10      819.60      822.68    181.88 o 
   6   9  10       84.61      108.99     84.05 o 
   7   9  10      149.54      120.06     96.54 o 
   8   9  10      221.34      198.72    124.88 o 
   9   9  10      114.79       82.76    100.33 o 
  10   9  10       46.96       57.35    105.86 o 
  -9  10  10       91.04       84.01     88.59 o 
  -8  10  10      214.16      200.51    102.97 o 
  -7  10  10      254.06      147.96     93.62 o 
  -6  10  10      196.42      174.81     85.85 o 
  -5  10  10      199.76      105.26     60.31 o 
  -4  10  10      878.87      932.42    118.07 o 
  -3  10  10      816.47      847.16    108.36 o 
  -2  10  10      375.68      513.16     79.52 o 
  -1  10  10      267.02      290.53     59.93 o 
   0  10  10      252.74      304.34     57.03 o 
   1  10  10      233.00      194.26     69.27 o 
   2  10  10      348.47      352.49     81.19 o 
   3  10  10      784.02      808.77    122.89 o 
   4  10  10      941.37     1181.98    218.59 o 
   5  10  10      181.28      192.16    104.34 o 
   6  10  10      205.52      223.76    113.39 o 
   7  10  10      288.57      212.07    125.93 o 
   8  10  10      177.73      208.92    119.54 o 
   9  10  10      113.38      221.14    132.46 o 
  -9  11  10       44.93       31.68     91.63 o 
  -8  11  10        4.71        1.57     73.98 o 
  -7  11  10      294.20      282.42    131.52 o 
  -6  11  10       21.86       78.28     78.47 o 
  -5  11  10      895.01      893.50    134.10 o 
  -4  11  10      212.94      175.91     68.83 o 
  -3  11  10       19.52       44.55     49.59 o 
  -2  11  10      128.60      121.90     53.99 o 
  -1  11  10     1400.21     1673.20    137.06 o 
   0  11  10      307.71      310.73     79.17 o 
   1  11  10     1229.41     1012.07    289.63 o 
   2  11  10      126.38       89.20     61.98 o 
   3  11  10       21.25       87.56     73.80 o 
   4  11  10      217.50      161.21     90.70 o 
   5  11  10      840.88      924.04    196.52 o 
   6  11  10       24.35       29.60     78.98 o 
   7  11  10      294.07      159.23    118.44 o 
   8  11  10        5.30        1.59     87.00 o 
   9  11  10       58.21       61.62    113.86 o 
  -8  12  10      153.99      154.78    118.32 o 
  -7  12  10      134.55      168.27     98.54 o 
  -6  12  10       87.70       57.45     80.00 o 
  -5  12  10       15.83       34.30     63.73 o 
  -4  12  10     1166.75     1403.64    143.12 o 
  -3  12  10      433.10      429.07     87.58 o 
  -2  12  10      380.23      365.79     78.76 o 
  -1  12  10       14.14       36.37     63.44 o 
   0  12  10       31.76      104.63     70.83 o 
   1  12  10       11.36        1.05     49.44 o 
   2  12  10      405.83      363.44    111.80 o 
   3  12  10      439.29      366.26    112.48 o 
   4  12  10     1148.11     1304.74    190.37 o 
   5  12  10       12.61       55.99     89.21 o 
   6  12  10       87.92       43.51     90.31 o 
   7  12  10      116.33      172.40    108.78 o 
   8  12  10      173.28      281.25    155.52 o 
  -7  13  10       76.78       56.86     89.55 o 
  -6  13  10      243.71      301.35    116.56 o 
  -5  13  10      315.47      209.41     91.93 o 
  -4  13  10       76.48       93.55     60.26 o 
  -3  13  10       21.20       65.86     64.63 o 
  -2  13  10      399.23      310.56     90.37 o 
  -1  13  10      176.79      267.07    109.88 o 
   0  13  10      613.29      738.39    122.52 o 
   1  13  10      183.40      209.31     86.54 o 
   2  13  10      397.85      369.84    118.07 o 
   3  13  10       19.58       43.66     74.66 o 
   4  13  10       65.38       34.20     74.61 o 
   5  13  10      323.22      406.92    156.34 o 
   6  13  10      241.89      144.58    115.65 o 
   7  13  10       57.51      155.71    119.74 o 
  -6  14  10        9.79       14.29     87.02 o 
  -5  14  10       31.44       45.72     80.20 o 
  -4  14  10       42.92       49.80     72.21 o 
  -3  14  10      376.81      595.18    123.82 o 
  -2  14  10       20.04       80.03     88.25 o 
  -1  14  10       48.49       81.66     91.65 o 
   0  14  10       89.10       77.80     71.57 o 
   1  14  10       24.79       35.38     75.40 o 
   2  14  10       19.70       27.71     79.26 o 
   3  14  10      350.06      361.45    129.96 o 
   4  14  10       41.80       30.58     78.80 o 
   5  14  10       25.27       32.22    103.77 o 
   6  14  10        9.93       18.34    102.17 o 
  -4  15  10      112.82      168.01    111.49 o 
  -3  15  10       43.73      101.40    109.57 o 
  -2  15  10       52.05       51.44    102.25 o 
  -1  15  10        5.20        4.78     87.44 o 
   0  15  10      207.03      279.53    144.28 o 
   1  15  10        8.42       42.39     97.61 o 
   2  15  10       75.04        9.43     92.34 o 
   3  15  10       41.40       72.17     95.50 o 
   4  15  10      123.30      159.13    109.50 o 
  -1  16  10      179.25      428.57    185.00 o 
   0  16  10        0.26       10.27    117.78 o 
   1  16  10      168.87      195.11    121.55 o 
   1   0  11     2091.56     2029.63     88.84 o 
   2   0  11     4511.75     4576.85    147.50 o 
   3   0  11      484.37      486.98     66.95 o 
   4   0  11     7248.74     6880.68    252.53 o 
   5   0  11      129.32      177.25     64.08 o 
   6   0  11     2378.26     2578.75    171.97 o 
   7   0  11     1803.56     1626.92    164.29 o 
   8   0  11      626.27      536.97    100.73 o 
   9   0  11      455.75      472.22     92.23 o 
  10   0  11       40.85      108.29     78.15 o 
  11   0  11      140.54       90.57     83.50 o 
  12   0  11       25.07       63.97     94.91 o 
 -12   1  11       24.80       55.63     82.43 o 
 -11   1  11      677.24      783.10    168.56 o 
 -10   1  11       83.27      115.45     82.31 o 
  -9   1  11       78.60       60.47     64.36 o 
  -8   1  11       95.11       80.47     66.92 o 
  -7   1  11     1057.40     1063.40    143.38 o 
  -6   1  11     1269.83     1332.78    152.11 o 
  -5   1  11     2698.70     2821.83    179.60 o 
  -4   1  11     1657.04     1754.15    157.76 o 
  -3   1  11     1376.91     1489.75     81.13 o 
  -2   1  11     2136.47     1924.85     77.47 o 
  -1   1  11     1350.01     1261.98     73.11 o 
   0   1  11      544.52      593.09     65.54 o 
   1   1  11     1418.50     1357.22     63.46 o 
   2   1  11     2277.57     2315.84    135.06 o 
   3   1  11     1419.82     1341.93    107.77 o 
   4   1  11     1702.47     1671.13    124.05 o 
   5   1  11     2634.17     2753.34    157.65 o 
   6   1  11     1401.70     1402.26    129.25 o 
   7   1  11     1053.39     1048.92    117.56 o 
   8   1  11       70.32       65.86     54.12 o 
   9   1  11       55.99       47.95     63.40 o 
  10   1  11       71.05       71.02     65.46 o 
  11   1  11      696.95      767.96    162.12 o 
  12   1  11       19.31       40.16    106.39 o 
 -12   2  11       52.37       98.04     89.97 o 
 -11   2  11      167.06      125.70    110.98 o 
 -10   2  11      353.80      372.93    117.70 o 
  -9   2  11       91.53      165.14     83.69 o 
  -8   2  11      366.51      393.88     95.51 o 
  -7   2  11      715.61      596.24    128.95 o 
  -6   2  11     2529.10     2424.12    180.65 o 
  -5   2  11      530.57      471.21     93.38 o 
  -4   2  11     1070.19     1112.34     85.38 o 
  -3   2  11     2387.83     2341.84    106.98 o 
  -2   2  11     6311.71     6391.76    153.04 o 
  -1   2  11      334.33      308.49     46.34 o 
   0   2  11        3.94       34.20     38.93 o 
   1   2  11      235.50      232.80     50.08 o 
   2   2  11     6006.08     6035.19    188.37 o 
   3   2  11     2366.58     2200.47    107.07 o 
   4   2  11      963.29      933.82     89.15 o 
   5   2  11      563.14      510.64     80.87 o 
   6   2  11     2466.71     2464.18    142.58 o 
   7   2  11      707.94      632.68    101.38 o 
   8   2  11      405.41      419.87     99.77 o 
   9   2  11       90.43       86.13     68.25 o 
  10   2  11      343.55      200.99    118.66 o 
  11   2  11      147.34      155.20    109.21 o 
  12   2  11       39.54       94.71    119.68 o 
 -12   3  11      299.99      194.20    141.40 o 
 -11   3  11      183.73      129.04     94.10 o 
 -10   3  11      461.91      493.46    122.68 o 
  -9   3  11      139.03      358.34    100.79 o 
  -8   3  11     1622.18     1810.69    190.89 o 
  -7   3  11      824.63      850.59    139.38 o 
  -6   3  11     2089.46     2131.67    188.62 o 
  -5   3  11      100.27       66.06     57.34 o 
  -4   3  11      252.72      156.12     40.67 o 
  -3   3  11      605.96      627.15     72.48 o 
  -2   3  11       42.16       33.42     25.72 o 
  -1   3  11     4907.71     4853.06    140.29 o 
   0   3  11     5471.54     5138.61    216.19 o 
   1   3  11     4924.35     4046.23    974.24 o 
   2   3  11       89.62       31.32     31.23 o 
   3   3  11      714.35      777.90     85.60 o 
   4   3  11      360.73      290.65     49.38 o 
   5   3  11      139.73      126.20     43.53 o 
   6   3  11     2047.46     2175.87    140.70 o 
   7   3  11      888.54     1001.49    125.63 o 
   8   3  11     1674.94      939.59    477.87 o 
   9   3  11      126.69      142.50     63.58 o 
  10   3  11      523.58      584.97    168.61 o 
  11   3  11      182.62      173.65    114.94 o 
  12   3  11      298.70      233.63    128.50 o 
 -11   4  11       45.20       64.42     86.68 o 
 -10   4  11       52.33      105.37     84.34 o 
  -9   4  11      652.09      592.95    138.48 o 
  -8   4  11      235.77      110.42     73.40 o 
  -7   4  11      648.22      597.42    117.65 o 
  -6   4  11      615.05      491.25    113.50 o 
  -5   4  11     1153.63     1156.96    137.41 o 
  -4   4  11     2418.07     2305.37    105.91 o 
  -3   4  11      743.46      538.36     64.38 o 
  -2   4  11     1031.93      970.10     89.43 o 
  -1   4  11     2717.75     2297.72    106.97 o 
   0   4  11      123.08       20.33     26.24 o 
   1   4  11     2671.61     2428.46    130.09 o 
   2   4  11      941.95      961.09    102.40 o 
   3   4  11      540.03      457.79     75.10 o 
   4   4  11     2393.62     2234.68    132.95 o 
   5   4  11     1272.88     1317.31     97.55 o 
   6   4  11      613.40      303.57    178.07 o 
   7   4  11      719.38      607.22    207.20 o 
   8   4  11      218.38      171.61     65.61 o 
   9   4  11      495.20      521.63    165.04 o 
  10   4  11       47.22       22.15     90.15 o 
  11   4  11       40.31       30.15    101.74 o 
 -11   5  11      110.15       52.66     81.62 o 
 -10   5  11      664.47      650.41    151.14 o 
  -9   5  11      404.86      481.83    121.33 o 
  -8   5  11      221.71      225.36     97.51 o 
  -7   5  11     1104.12     1094.32    162.33 o 
  -6   5  11     1278.44     1306.23    161.02 o 
  -5   5  11      272.05      279.06     83.15 o 
  -4   5  11     1849.87     1849.32    105.77 o 
  -3   5  11      934.96     1007.54     86.15 o 
  -2   5  11      423.68      464.09     67.05 o 
  -1   5  11      827.19      511.73    140.13 o 
   0   5  11     1563.27     1486.28    107.96 o 
   1   5  11      861.35     1024.08     99.57 o 
   2   5  11      445.01      434.52     82.94 o 
   3   5  11      897.60      906.06     94.08 o 
   4   5  11     2042.71     1978.93    127.57 o 
   5   5  11      260.66      132.29    109.88 o 
   6   5  11     1259.32     1156.42    120.03 o 
   7   5  11     1036.80     1091.65    158.06 o 
   8   5  11      225.22      170.56     87.03 o 
   9   5  11      408.95      318.97    123.07 o 
  10   5  11      650.33      712.53    184.93 o 
  11   5  11      136.67      195.89    114.82 o 
 -11   6  11      115.17       98.92     99.50 o 
 -10   6  11      131.41      135.31     96.37 o 
  -9   6  11       41.54       80.76     83.29 o 
  -8   6  11      600.92      776.67    155.13 o 
  -7   6  11      126.44      151.10     82.87 o 
  -6   6  11      179.78      186.66     81.71 o 
  -5   6  11      651.44      618.19     94.22 o 
  -4   6  11     2241.47     2556.14    126.79 o 
  -3   6  11      554.46      598.75     75.12 o 
  -2   6  11     1808.55     1359.01    195.27 o 
  -1   6  11      597.31      520.24     68.80 o 
   0   6  11      571.83      542.22     66.03 o 
   1   6  11      584.89      582.05     88.07 o 
   2   6  11     1648.00     1704.17    121.42 o 
   3   6  11      645.16      703.81     86.74 o 
   4   6  11     2458.40     1282.73    938.16 o 
   5   6  11      574.44      699.68    120.70 o 
   6   6  11      175.26      128.06     71.70 o 
   7   6  11      147.40      186.79     82.24 o 
   8   6  11      552.07      831.65    187.55 o 
   9   6  11       37.70      160.55    108.26 o 
  10   6  11       94.67      182.84    114.42 o 
  11   6  11       89.28      191.12    116.24 o 
 -11   7  11      214.97      281.77    133.35 o 
 -10   7  11       99.52       89.18     85.81 o 
  -9   7  11       26.06       48.35     83.59 o 
  -8   7  11      625.07      562.51    139.17 o 
  -7   7  11      702.62      665.18    129.41 o 
  -6   7  11      165.99      130.19     73.86 o 
  -5   7  11     1081.78     1160.25    122.97 o 
  -4   7  11      131.16       55.08     39.97 o 
  -3   7  11      583.47      583.04     75.08 o 
  -2   7  11      483.08      340.65     84.12 o 
  -1   7  11     2538.14     2471.91    114.01 o 
   0   7  11        5.29        4.46     29.34 o 
   1   7  11     2449.13     2356.59    126.10 o 
   2   7  11      445.13      518.24     79.94 o 
   3   7  11      597.29      475.12     94.00 o 
   4   7  11      153.65      175.63     72.69 o 
   5   7  11     1187.10     1321.85    157.79 o 
   6   7  11      152.86      142.88     73.05 o 
   7   7  11      680.47      724.59    163.86 o 
   8   7  11      559.49      747.16    179.77 o 
   9   7  11       30.02       30.39     80.30 o 
  10   7  11      110.99      130.32    101.54 o 
  11   7  11      219.68      285.30    150.67 o 
 -10   8  11       86.42      133.86    106.67 o 
  -9   8  11       63.86       94.25     88.01 o 
  -8   8  11      895.99     1031.38    180.27 o 
  -7   8  11       46.18       59.59     74.39 o 
  -6   8  11      137.22      164.54     82.24 o 
  -5   8  11      589.85      629.49     98.11 o 
  -4   8  11      432.06      475.96     81.02 o 
  -3   8  11       13.18       47.34     42.08 o 
  -2   8  11     1674.60     1595.68    113.98 o 
  -1   8  11      199.51      203.31     49.63 o 
   0   8  11      294.28      257.52     46.57 o 
   1   8  11      208.75      150.96     51.10 o 
   2   8  11     1491.69     1412.60    114.65 o 
   3   8  11        4.18       43.21     54.81 o 
   4   8  11      326.41      342.78     98.70 o 
   5   8  11      695.72      805.98    130.09 o 
   6   8  11      125.84      107.24     94.81 o 
   7   8  11       28.08       27.02     75.94 o 
   8   8  11      908.38     1081.47    215.50 o 
   9   8  11       47.91       75.88     96.82 o 
  10   8  11       83.74       71.18    109.68 o 
 -10   9  11       63.83       95.72    108.85 o 
  -9   9  11       64.61       39.09     86.50 o 
  -8   9  11      164.54      221.60    101.96 o 
  -7   9  11      159.51      128.40     79.92 o 
  -6   9  11      221.74      255.12     94.57 o 
  -5   9  11       69.93       93.44     59.64 o 
  -4   9  11      339.80      382.06     80.43 o 
  -3   9  11      267.35      327.05     69.55 o 
  -2   9  11      143.38      133.09     53.02 o 
  -1   9  11     1143.89     1136.19     99.42 o 
   0   9  11      852.58      783.82     90.86 o 
   1   9  11     1078.03     1182.84    107.72 o 
   2   9  11      146.14      149.98     61.51 o 
   3   9  11      327.68      342.12     94.18 o 
   4   9  11      438.61      423.28    112.16 o 
   5   9  11      104.94       62.10     86.25 o 
   6   9  11      213.25      221.89    121.28 o 
   7   9  11      145.29      263.79    121.70 o 
   8   9  11      174.98      108.49    107.72 o 
   9   9  11       56.73      163.88    111.73 o 
  10   9  11       59.44       87.02    111.14 o 
  -9  10  11      198.74      297.31    126.54 o 
  -8  10  11      239.10      280.63    111.85 o 
  -7  10  11       31.92       94.20     81.48 o 
  -6  10  11      760.54      747.05    157.22 o 
  -5  10  11      180.02      231.17     76.75 o 
  -4  10  11      653.14      481.15    139.29 o 
  -3  10  11      370.46      311.15     75.77 o 
  -2  10  11       97.07      156.83     55.52 o 
  -1  10  11       89.78       63.87     41.12 o 
   0  10  11        1.71       18.49     39.21 o 
   1  10  11      118.05      132.06     61.81 o 
   2  10  11      107.71      122.99     56.80 o 
   3  10  11      283.66      228.12     78.46 o 
   4  10  11      681.78      763.88    177.38 o 
   5  10  11      190.06      193.67    111.44 o 
   6  10  11      761.32     1044.05    217.02 o 
   7  10  11       17.53      120.01    103.18 o 
   8  10  11      228.77      151.74    114.87 o 
   9  10  11      169.32      205.17    136.98 o 
  -8  11  11       23.92       15.36     77.70 o 
  -7  11  11       43.68       93.85     86.58 o 
  -6  11  11      187.24      234.35    100.45 o 
  -5  11  11      140.56       91.92     68.85 o 
  -4  11  11      653.86      665.98    105.33 o 
  -3  11  11      246.15      283.19     71.39 o 
  -2  11  11      696.12      431.43    150.35 o 
  -1  11  11      684.75      702.60     93.11 o 
   0  11  11      166.52      217.75     77.44 o 
   1  11  11      629.89      613.27    111.79 o 
   2  11  11      697.46      621.88    117.79 o 
   3  11  11      215.36      247.65    102.19 o 
   4  11  11      668.11      654.51    176.71 o 
   5  11  11      152.28      289.99    125.70 o 
   6  11  11      167.56      122.67    114.04 o 
   7  11  11       32.35       37.59     92.56 o 
   8  11  11       17.99       24.80     85.36 o 
  -8  12  11      102.84       86.22    100.46 o 
  -7  12  11       22.49      106.04    100.16 o 
  -6  12  11      164.58      167.38     97.99 o 
  -5  12  11      261.26      257.92     90.21 o 
  -4  12  11      275.14      381.75    104.97 o 
  -3  12  11     1480.15     1562.17    147.30 o 
  -2  12  11      177.82      223.08     70.14 o 
  -1  12  11      251.96      360.11    100.42 o 
   0  12  11      402.57      349.79     90.93 o 
   1  12  11      308.95      351.24     96.56 o 
   2  12  11      175.51      159.91     78.12 o 
   3  12  11     1552.82     1649.54    213.44 o 
   4  12  11      291.61      171.47    114.11 o 
   5  12  11      257.80      301.96    135.16 o 
   6  12  11      159.20       96.95    105.68 o 
   7  12  11       29.04       51.83    102.01 o 
   8  12  11       98.88      245.92    139.67 o 
  -7  13  11       10.23       29.64     88.57 o 
  -6  13  11       73.64      122.11     94.22 o 
  -5  13  11      340.62      321.20    100.34 o 
  -4  13  11      244.72      212.27     86.40 o 
  -3  13  11       30.19       80.53     71.22 o 
  -2  13  11      132.01      241.97    103.34 o 
  -1  13  11      681.49      870.36    156.22 o 
   0  13  11        2.40       36.38     66.23 o 
   1  13  11      697.76      404.37    221.23 o 
   2  13  11      127.72      179.28     94.15 o 
   3  13  11       19.00       21.32     78.05 o 
   4  13  11      209.82      135.28     89.79 o 
   5  13  11      311.09      250.39    129.12 o 
   6  13  11       59.26       62.36     99.28 o 
   7  13  11       18.94       86.13    116.53 o 
  -5  14  11      127.62      179.03     92.11 o 
  -4  14  11      181.26      234.53    116.24 o 
  -3  14  11       95.56       54.69     85.70 o 
  -2  14  11      536.18      552.88    140.39 o 
  -1  14  11      119.07       78.79     93.26 o 
   0  14  11       77.51      164.89     77.64 o 
   1  14  11      132.62      124.25     93.82 o 
   2  14  11      570.84      628.53    147.08 o 
   3  14  11       93.01      116.38    101.78 o 
   4  14  11      146.97      220.19    116.36 o 
   5  14  11      145.95      179.60    126.21 o 
  -4  15  11       18.19      118.53    134.53 o 
  -3  15  11       29.34       34.99    106.49 o 
  -2  15  11       28.56       88.05    101.04 o 
  -1  15  11      104.29      229.69    116.31 o 
   0  15  11        6.83       16.20     83.21 o 
   1  15  11      101.97       84.81     99.82 o 
   2  15  11       26.33       63.47     93.52 o 
   3  15  11       26.53       69.69     98.55 o 
   4  15  11        9.26       35.52     82.66 o 
   0   0  12      149.56      166.06     34.94 o 
   1   0  12      680.57      611.90     58.47 o 
   2   0  12     1103.81     1095.53     64.23 o 
   3   0  12        7.03       13.04     25.71 o 
   4   0  12      369.60      358.08     47.46 o 
   5   0  12      159.71      249.09     71.16 o 
   6   0  12     3686.09     3652.33    234.49 o 
   7   0  12     1428.19     1489.25    169.84 o 
   8   0  12        5.84       36.22     44.42 o 
   9   0  12       20.18       10.47     61.19 o 
  10   0  12      493.79      552.17    122.33 o 
  11   0  12      153.33      146.39     92.66 o 
  12   0  12      705.24      698.97    168.06 o 
 -12   1  12      221.71      286.33    118.39 o 
 -11   1  12       17.80       31.12     72.54 o 
 -10   1  12      420.29      369.80    117.47 o 
  -9   1  12      230.70      288.82    111.78 o 
  -8   1  12       17.86       53.92     65.52 o 
  -7   1  12     1434.69     1378.80    162.06 o 
  -6   1  12     1280.37     1300.20    150.17 o 
  -5   1  12       78.65       63.17     58.88 o 
  -4   1  12     1348.51     1504.89    154.08 o 
  -3   1  12     3668.13     3442.68    112.88 o 
  -2   1  12     1245.42     1340.12     73.87 o 
  -1   1  12     1857.87     1948.40     96.72 o 
   0   1  12     3171.72     2909.77    127.12 o 
   1   1  12     1695.91     1524.79    110.66 o 
   2   1  12     1303.26      961.38    268.57 o 
   3   1  12     3638.50     3680.27     96.12 o 
   4   1  12     1240.87     1351.89    123.63 o 
   5   1  12       53.18       82.32     53.40 o 
   6   1  12     1296.56     1257.22    125.62 o 
   7   1  12     1363.10     1315.51    131.33 o 
   8   1  12       35.94       50.57     51.92 o 
   9   1  12      320.55      453.60    112.56 o 
  10   1  12      454.89      530.51    132.18 o 
  11   1  12       28.12       13.76     76.06 o 
  12   1  12      224.39      198.86    173.30 o 
 -12   2  12      401.44      373.70    130.75 o 
 -11   2  12      307.16      264.06    141.20 o 
 -10   2  12      131.47      151.40     87.21 o 
  -9   2  12       72.90      115.52     76.06 o 
  -8   2  12      536.16      490.20    112.81 o 
  -7   2  12     1288.70     1334.02    163.92 o 
  -6   2  12     1858.44     1713.07    176.18 o 
  -5   2  12      717.93      662.90    120.62 o 
  -4   2  12      777.65      794.39    120.13 o 
  -3   2  12     1297.80     1285.37     97.62 o 
  -2   2  12     1705.95     1825.19     90.06 o 
  -1   2  12     1234.84     1057.32     73.21 o 
   0   2  12     2329.78     2501.32    119.69 o 
   1   2  12     1363.51     1127.46     89.88 o 
   2   2  12     1499.87     1569.00    109.79 o 
   3   2  12     1313.70     1326.19    102.30 o 
   4   2  12      712.21      777.47     84.08 o 
   5   2  12      734.81      630.01     84.93 o 
   6   2  12     1919.26     2040.62    135.97 o 
   7   2  12     1271.18     1310.76    128.48 o 
   8   2  12      555.19      505.56    111.90 o 
   9   2  12       50.31      151.91     78.92 o 
  10   2  12      147.40      205.36     80.42 o 
  11   2  12      254.62      275.94    137.06 o 
  12   2  12      392.37      412.93    218.86 o 
 -11   3  12      315.65      332.95    126.04 o 
 -10   3  12      303.51      322.61    104.50 o 
  -9   3  12      151.90       95.05     77.38 o 
  -8   3  12      487.88      516.42    122.84 o 
  -7   3  12      645.27      624.03    119.31 o 
  -6   3  12      428.36      571.94    111.38 o 
  -5   3  12      639.81      725.02    119.89 o 
  -4   3  12      772.99      662.15    121.11 o 
  -3   3  12      618.27      633.55     83.78 o 
  -2   3  12     1886.85     1782.16     99.59 o 
  -1   3  12     7806.39     8297.46    187.74 o 
   0   3  12      373.26      388.01     73.43 o 
   1   3  12     7814.79     4817.72   2126.67 o 
   2   3  12     2089.98     2053.55    127.43 o 
   3   3  12      688.41      806.38     98.88 o 
   4   3  12      668.32      553.27     79.95 o 
   5   3  12      658.18      584.47     78.55 o 
   6   3  12      457.24      543.33     76.53 o 
   7   3  12      676.36      805.27    109.71 o 
   8   3  12      471.38      411.96     91.07 o 
   9   3  12      140.50       82.02     60.32 o 
  10   3  12      296.43      506.34    147.70 o 
  11   3  12      363.37      390.93    155.07 o 
 -11   4  12      268.45      213.52    109.92 o 
 -10   4  12        8.90       10.17     74.24 o 
  -9   4  12      312.55      357.23    115.92 o 
  -8   4  12     1334.04     1322.99    176.13 o 
  -7   4  12      927.75      851.77    140.49 o 
  -6   4  12      264.84      231.18     81.59 o 
  -5   4  12     2430.56     2297.09    195.74 o 
  -4   4  12       68.45       40.76     32.84 o 
  -3   4  12      121.60      101.28     48.42 o 
  -2   4  12      933.88      910.30     86.02 o 
  -1   4  12     3871.98     3535.27    134.11 o 
   0   4  12       76.83       79.54     36.24 o 
   1   4  12     3830.45     3237.26    145.10 o 
   2   4  12      832.41      659.83     88.29 o 
   3   4  12      124.63      139.46     51.47 o 
   4   4  12      118.08      123.50     42.17 o 
   5   4  12     2231.75     2331.02    130.40 o 
   6   4  12      284.36      285.25     72.56 o 
   7   4  12     1044.06      697.84    251.27 o 
   8   4  12     1145.12      852.21    331.95 o 
   9   4  12      358.96      289.15    105.76 o 
  10   4  12        8.99       59.06     92.07 o 
  11   4  12      252.99      285.58    136.04 o 
 -11   5  12      145.87       83.41     93.11 o 
 -10   5  12        9.15        6.14     75.71 o 
  -9   5  12      394.38      278.33    110.61 o 
  -8   5  12      605.17      632.36    133.60 o 
  -7   5  12        6.84       42.26     62.35 o 
  -6   5  12       46.22       59.68     60.32 o 
  -5   5  12     1804.71     1656.56    174.79 o 
  -4   5  12      314.63      331.01     66.55 o 
  -3   5  12      823.34      819.87     74.97 o 
  -2   5  12      714.03      794.34     79.88 o 
  -1   5  12     2100.95     1932.03    108.36 o 
   0   5  12     2363.44     2206.33    131.91 o 
   1   5  12     2012.79     1919.91    124.15 o 
   2   5  12      933.13      967.21     98.44 o 
   3   5  12      937.07      994.61    108.62 o 
   4   5  12      321.61      325.00     64.78 o 
   5   5  12     1835.60     1988.30    233.52 o 
   6   5  12       49.56       61.57     48.92 o 
   7   5  12       13.21       81.62     63.47 o 
   8   5  12      629.38      575.22    122.83 o 
   9   5  12      365.67      316.81    139.27 o 
  10   5  12       10.19       35.98     83.67 o 
  11   5  12      184.32      131.08    114.83 o 
 -11   6  12       76.72       73.60    102.99 o 
 -10   6  12      258.42      309.80    113.86 o 
  -9   6  12      181.05      283.64    112.84 o 
  -8   6  12      392.27      445.71    118.98 o 
  -7   6  12      246.34      253.42     92.16 o 
  -6   6  12      472.26      358.34     95.07 o 
  -5   6  12      340.32      391.86     96.99 o 
  -4   6  12      735.22      633.31     85.13 o 
  -3   6  12       83.35       68.24     42.08 o 
  -2   6  12     1172.69      803.89    210.71 o 
  -1   6  12     1184.53      935.68    245.19 o 
   0   6  12     4889.09     5112.55    184.56 o 
   1   6  12     1277.57     1366.32    121.18 o 
   2   6  12     1190.86     1381.88    117.97 o 
   3   6  12       91.88       99.77     49.70 o 
   4   6  12      625.35      624.10    103.38 o 
   5   6  12      400.30      225.12    186.03 o 
   6   6  12      657.92      577.70    113.03 o 
   7   6  12      174.62      135.92     74.78 o 
   8   6  12      383.74      469.87    144.90 o 
   9   6  12      146.75      199.80    112.20 o 
  10   6  12      251.22      270.09    135.18 o 
  11   6  12       85.98      278.97    130.54 o 
 -10   7  12       71.17        3.10     86.47 o 
  -9   7  12      327.77      446.24    129.57 o 
  -8   7  12       84.31      150.41     91.04 o 
  -7   7  12      273.44      273.31     99.36 o 
  -6   7  12      227.07      315.44    103.44 o 
  -5   7  12      593.51      623.64    121.73 o 
  -4   7  12      209.37      244.72     66.07 o 
  -3   7  12     1099.08     1085.24     99.93 o 
  -2   7  12     1410.55     1424.81    100.60 o 
  -1   7  12      362.69      302.54     60.35 o 
   0   7  12      314.02      383.55     63.84 o 
   1   7  12      337.65      266.68     72.10 o 
   2   7  12     1393.88     1434.33    123.21 o 
   3   7  12     1116.55     1046.16    138.23 o 
   4   7  12      237.21      199.27    123.30 o 
   5   7  12      580.36      643.89    119.54 o 
   6   7  12      294.86      206.60     85.58 o 
   7   7  12      258.80      129.63    108.12 o 
   8   7  12       90.31      142.05    102.72 o 
   9   7  12      361.73      412.69    141.76 o 
  10   7  12       78.45      111.02    136.41 o 
 -10   8  12       78.69       34.74     91.93 o 
  -9   8  12      280.60      324.89    122.84 o 
  -8   8  12       41.26       39.21     72.65 o 
  -7   8  12      216.71      326.02    113.61 o 
  -6   8  12      231.42      280.07     94.10 o 
  -5   8  12      239.09      294.13     94.50 o 
  -4   8  12       71.94       39.54     47.05 o 
  -3   8  12      430.50      463.52     77.22 o 
  -2   8  12      410.99      511.35     73.88 o 
  -1   8  12     1093.43     1061.15     93.69 o 
   0   8  12     1413.20     1261.60    110.23 o 
   1   8  12     1068.01     1049.98    101.67 o 
   2   8  12      385.13      418.23    102.28 o 
   3   8  12      339.97      394.11     96.21 o 
   4   8  12      115.00      111.11     74.79 o 
   5   8  12      293.02      337.56    100.84 o 
   6   8  12      217.56      343.56    120.74 o 
   7   8  12      206.07      299.80    125.06 o 
   8   8  12       51.25       71.64     91.71 o 
   9   8  12      252.11      255.09    136.33 o 
  10   8  12       70.10       99.53    109.38 o 
  -9   9  12      101.73       89.35     86.15 o 
  -8   9  12      109.25      147.93     90.20 o 
  -7   9  12      128.89      168.87     98.74 o 
  -6   9  12       87.33       65.27     70.58 o 
  -5   9  12      507.27      603.39    120.01 o 
  -4   9  12      243.81      236.26     76.84 o 
  -3   9  12     1063.45      847.76    214.78 o 
  -2   9  12      183.75      289.32     64.25 o 
  -1   9  12     1262.70     1275.14    109.70 o 
   0   9  12        1.32       10.11     33.99 o 
   1   9  12     1194.07     1221.65    116.95 o 
   2   9  12      221.37      206.57     83.99 o 
   3   9  12      965.29      478.39    396.78 o 
   4   9  12      199.87      142.62     80.74 o 
   5   9  12      575.70      441.92    139.85 o 
   6   9  12       88.39      107.28     92.09 o 
   7   9  12      176.09      198.57    113.96 o 
   8   9  12       91.18       63.84     81.74 o 
   9   9  12       98.91      227.38    118.94 o 
  -9  10  12       66.85       72.09     86.17 o 
  -8  10  12      195.30      237.90    114.88 o 
  -7  10  12       77.64       61.08     83.50 o 
  -6  10  12       23.91       52.88     75.55 o 
  -5  10  12      291.53      327.02    113.24 o 
  -4  10  12      466.15      339.50    113.59 o 
  -3  10  12      244.12      206.84     69.47 o 
  -2  10  12      406.85      473.22     88.29 o 
  -1  10  12      993.62      792.35    207.86 o 
   0  10  12      100.20       85.10     48.49 o 
   1  10  12     1004.64     1164.66    138.16 o 
   2  10  12      456.61      482.88    103.59 o 
   3  10  12      243.39      203.40     88.43 o 
   4  10  12      475.79      679.74    152.39 o 
   5  10  12      207.48      341.60    141.26 o 
   6  10  12       37.76        3.02     73.86 o 
   7  10  12       97.35      130.04    138.64 o 
   8  10  12      170.83      169.59    122.98 o 
   9  10  12       65.24      134.20    116.65 o 
  -8  11  12      234.57      292.77    123.75 o 
  -7  11  12       42.27       35.32     74.73 o 
  -6  11  12        3.49       12.14     67.02 o 
  -5  11  12      409.21      568.90    130.85 o 
  -4  11  12      882.87      975.60    140.63 o 
  -3  11  12       35.02       59.23     52.97 o 
  -2  11  12     1282.12     1312.73    134.09 o 
  -1  11  12      215.02      243.08     61.82 o 
   0  11  12      111.79      107.45     66.02 o 
   1  11  12      271.84      373.81     91.93 o 
   2  11  12     1115.55      640.75    350.25 o 
   3  11  12       39.37       44.85     67.19 o 
   4  11  12      992.79      954.15    210.28 o 
   5  11  12      402.20      443.55    154.56 o 
   6  11  12        6.31       88.90    102.28 o 
   7  11  12       30.18       27.79    102.31 o 
   8  11  12      231.42      280.81    141.89 o 
  -7  12  12       62.82      148.74    104.23 o 
  -6  12  12       54.06      114.77     88.22 o 
  -5  12  12      496.31      592.44    143.56 o 
  -4  12  12      308.24      295.87     89.55 o 
  -3  12  12       65.18       46.01     59.95 o 
  -2  12  12     1283.19     1219.64    143.86 o 
  -1  12  12      268.73      348.20     94.46 o 
   0  12  12      869.32      885.55    143.91 o 
   1  12  12      259.02      280.54     90.92 o 
   2  12  12     1365.35     1330.00    157.92 o 
   3  12  12       60.65       74.42     80.28 o 
   4  12  12      341.95      299.67    135.02 o 
   5  12  12      531.62      639.27    177.35 o 
   6  12  12       59.17       81.01    106.87 o 
   7  12  12       61.62       43.00    105.92 o 
  -6  13  12       99.07       39.43    100.15 o 
  -5  13  12       59.80       28.99     84.46 o 
  -4  13  12      213.42      203.51     91.87 o 
  -3  13  12      145.83      139.61     80.05 o 
  -2  13  12      306.22      353.74    118.86 o 
  -1  13  12        1.62       23.75     79.37 o 
   0  13  12       11.82       24.71     62.31 o 
   1  13  12        5.80       46.19     69.53 o 
   2  13  12      276.95      272.24    116.99 o 
   3  13  12      141.87      115.66     92.81 o 
   4  13  12      183.12      169.43    125.98 o 
   5  13  12       67.31       38.75    111.35 o 
   6  13  12       83.47       77.70    106.39 o 
  -5  14  12        5.23        1.22     83.99 o 
  -4  14  12      235.43      185.67    113.41 o 
  -3  14  12      256.44      391.48    133.01 o 
  -2  14  12       84.52      123.07    103.64 o 
  -1  14  12       12.17       15.56     83.32 o 
   0  14  12      163.59      227.04     93.84 o 
   1  14  12       14.99       17.08     82.18 o 
   2  14  12       87.00       96.58     97.99 o 
   3  14  12      264.37      404.54    139.76 o 
   4  14  12      274.48      296.36    160.83 o 
   5  14  12        7.34        1.10     99.26 o 
  -3  15  12      106.27      124.90    137.58 o 
  -2  15  12       18.67       44.05    100.23 o 
  -1  15  12      120.87      350.99    131.37 o 
   0  15  12      157.57      298.23    132.67 o 
   1  15  12      115.07      189.79    110.73 o 
   2  15  12       14.37       80.88    100.85 o 
   3  15  12       84.00       51.25    102.33 o 
   1   0  13     1850.26     1807.56    252.45 o 
   2   0  13      168.25      271.96     47.54 o 
   3   0  13     1171.85     1262.20     87.56 o 
   4   0  13     2751.39     2824.15    196.77 o 
   5   0  13     5382.54     5079.54    328.49 o 
   6   0  13       16.97       26.97     54.67 o 
   7   0  13      107.17       91.55     56.01 o 
   8   0  13       83.34       83.82     56.47 o 
   9   0  13       91.65       64.83     64.71 o 
  10   0  13      118.33      186.84     98.45 o 
  11   0  13      695.94      825.24    163.14 o 
 -11   1  13       45.63       17.44     78.65 o 
 -10   1  13      493.08      495.44    132.80 o 
  -9   1  13      195.02      305.67    100.27 o 
  -8   1  13      386.70      431.03    105.89 o 
  -7   1  13      120.45      140.32     68.77 o 
  -6   1  13      422.21      416.45     99.30 o 
  -5   1  13      505.41      420.66     95.98 o 
  -4   1  13     1674.32     1922.27    163.95 o 
  -3   1  13      968.14     1000.72     73.88 o 
  -2   1  13     5801.96     5250.71    133.59 o 
  -1   1  13     1041.07     1018.33     83.14 o 
   0   1  13      507.15      528.24     55.86 o 
   1   1  13     1162.08     1226.24     81.68 o 
   2   1  13     5419.39     4715.77    336.04 o 
   3   1  13      834.84      960.12     80.43 o 
   4   1  13     1784.44     1802.17    134.70 o 
   5   1  13      462.19      425.53     81.63 o 
   6   1  13      435.83      451.74     86.05 o 
   7   1  13      150.36      147.36     56.17 o 
   8   1  13      514.21      573.86    116.62 o 
   9   1  13      194.12      214.10     84.44 o 
  10   1  13      487.65      535.02    136.50 o 
  11   1  13       47.50       74.36     85.45 o 
 -11   2  13      531.87      626.42    175.12 o 
 -10   2  13      193.06       97.11     98.87 o 
  -9   2  13      232.09      196.83     92.16 o 
  -8   2  13       39.85       45.65     61.51 o 
  -7   2  13      315.73      306.37     91.85 o 
  -6   2  13     2750.88     2606.85    199.74 o 
  -5   2  13     1273.30     1272.14    155.29 o 
  -4   2  13     1520.72     1730.14    168.56 o 
  -3   2  13      324.35      288.83     53.75 o 
  -2   2  13     1540.03     1524.89     92.26 o 
  -1   2  13     4096.74     3852.96    163.68 o 
   0   2  13       10.69        8.71     32.31 o 
   1   2  13     3823.49     3651.70    117.51 o 
   2   2  13     1484.79      993.45    347.95 o 
   3   2  13      352.64      261.92     57.96 o 
   4   2  13     1564.03     1636.16    115.65 o 
   5   2  13     1315.25     1223.55    111.65 o 
   6   2  13     2839.65     2808.42    148.72 o 
   7   2  13      370.31      322.80     78.77 o 
   8   2  13       29.67       65.25     53.00 o 
   9   2  13      248.69      169.66     72.45 o 
  10   2  13      236.59      233.85     82.57 o 
  11   2  13      489.27      584.40    217.80 o 
 -11   3  13       14.80       17.35     76.86 o 
 -10   3  13       10.80       48.30     76.93 o 
  -9   3  13      477.51      587.88    132.84 o 
  -8   3  13      273.87      349.27    110.66 o 
  -7   3  13      138.86      115.53     72.99 o 
  -6   3  13      305.62      306.37     92.42 o 
  -5   3  13      471.34      595.39    109.93 o 
  -4   3  13     1743.46     1551.67    155.78 o 
  -3   3  13     1405.23     1459.71    107.74 o 
  -2   3  13      275.31      304.27     58.12 o 
  -1   3  13     2835.98     3017.86    118.35 o 
   0   3  13      629.08      785.08     72.06 o 
   1   3  13     2570.25     2730.18    128.69 o 
   2   3  13      313.96      369.61     75.91 o 
   3   3  13     1416.95     1388.46    118.25 o 
   4   3  13     1605.60     1684.18    112.98 o 
   5   3  13      456.37      582.17     81.06 o 
   6   3  13      331.76      323.70     70.75 o 
   7   3  13       96.20       73.76     59.25 o 
   8   3  13      289.30      235.93     78.59 o 
   9   3  13      458.23      563.09    107.24 o 
  10   3  13       15.52       41.14     97.86 o 
  11   3  13       17.58       61.70     89.68 o 
 -11   4  13       47.90      113.13     96.66 o 
 -10   4  13      377.90      424.10    125.39 o 
  -9   4  13        6.49       24.17     73.90 o 
  -8   4  13      804.33     1125.22    161.46 o 
  -7   4  13      144.44       97.47     70.97 o 
  -6   4  13     1034.67      910.66    141.72 o 
  -5   4  13      881.76      959.50    134.60 o 
  -4   4  13     1439.65     1305.10    150.35 o 
  -3   4  13      367.58      330.43     67.82 o 
  -2   4  13      447.46      464.31     62.93 o 
  -1   4  13      126.23      188.38     48.30 o 
   0   4  13     3953.54     2717.63    918.29 o 
   1   4  13      104.42      122.90     46.03 o 
   2   4  13      332.20      363.93     66.88 o 
   3   4  13      401.91      322.55     70.89 o 
   4   4  13     1378.92     1576.85    127.80 o 
   5   4  13      865.79      862.23     93.72 o 
   6   4  13     1053.77     1082.48    126.77 o 
   7   4  13      132.68      111.30     63.91 o 
   8   4  13      757.77      449.77    347.15 o 
   9   4  13        7.05       31.37     63.16 o 
  10   4  13      410.17      329.01    146.52 o 
  11   4  13       50.63       64.07    104.06 o 
 -11   5  13       50.63       67.93     92.05 o 
 -10   5  13       21.51       72.14     85.77 o 
  -9   5  13      230.23      205.91     98.60 o 
  -8   5  13      726.86      574.83    134.19 o 
  -7   5  13     1200.41     1381.02    178.41 o 
  -6   5  13      275.68      174.91     78.83 o 
  -5   5  13      660.31      842.05    130.69 o 
  -4   5  13      454.50      376.04     92.84 o 
  -3   5  13     1165.99     1082.68    105.52 o 
  -2   5  13      479.38      517.21     70.44 o 
  -1   5  13       38.99       94.91     31.42 o 
   0   5  13      359.21      199.61     97.08 o 
   1   5  13       68.03       79.97     35.74 o 
   2   5  13      497.13      498.44     77.82 o 
   3   5  13     1172.64      986.58    101.86 o 
   4   5  13      503.24      564.91     86.90 o 
   5   5  13      580.25      574.85    111.83 o 
   6   5  13      280.61      263.59     72.15 o 
   7   5  13     1002.64      474.40    430.80 o 
   8   5  13      731.97      800.32    141.78 o 
   9   5  13      222.48      215.11    121.12 o 
  10   5  13       13.98        8.82     87.10 o 
  11   5  13       56.31       71.95    104.36 o 
 -11   6  13      166.58      229.08    121.53 o 
 -10   6  13      215.89      171.19    117.22 o 
  -9   6  13      492.96      472.61    126.18 o 
  -8   6  13       53.20       23.42     62.84 o 
  -7   6  13      730.06      609.38    138.03 o 
  -6   6  13       80.13       54.21     62.09 o 
  -5   6  13      562.56      614.79    116.20 o 
  -4   6  13       22.31       22.55     41.86 o 
  -3   6  13      386.41      384.98     69.54 o 
  -2   6  13      149.80      111.92     40.98 o 
  -1   6  13     2713.66     1390.75    655.96 o 
   0   6  13     2660.69     2472.78    145.19 o 
   1   6  13     2463.57     2662.86    148.80 o 
   2   6  13      179.25      226.39     61.32 o 
   3   6  13      404.57      414.26     82.27 o 
   4   6  13       17.56       52.15     59.37 o 
   5   6  13      609.62      608.13    118.47 o 
   6   6  13      102.56       90.40     66.42 o 
   7   6  13      762.88      852.61    151.88 o 
   8   6  13       41.72        4.14     75.62 o 
   9   6  13      538.24      529.85    160.79 o 
  10   6  13      233.98      355.58    151.88 o 
  11   6  13      174.61      218.55    144.48 o 
 -10   7  13      157.98      215.21    117.82 o 
  -9   7  13       59.96       61.92     84.62 o 
  -8   7  13     1125.23     1106.07    178.88 o 
  -7   7  13      100.45      110.04     82.27 o 
  -6   7  13      146.86      159.48     78.29 o 
  -5   7  13      192.30      227.84     83.81 o 
  -4   7  13     2137.70     2026.92    156.64 o 
  -3   7  13      423.35      382.57     74.16 o 
  -2   7  13     1192.06     1199.78     95.55 o 
  -1   7  13      365.68      386.01     60.10 o 
   0   7  13        4.44       17.02     40.86 o 
   1   7  13      343.19      291.31     67.04 o 
   2   7  13     1169.79     1233.17    121.18 o 
   3   7  13      418.59      458.77    109.73 o 
   4   7  13     1895.73     1942.13    193.99 o 
   5   7  13      170.82      147.02     62.35 o 
   6   7  13      157.41      102.04     71.41 o 
   7   7  13       99.09       45.31     88.36 o 
   8   7  13     1083.00     1331.55    240.13 o 
   9   7  13       58.46       37.64     89.95 o 
  10   7  13      193.89      258.11    141.24 o 
 -10   8  13       26.40       47.91     95.16 o 
  -9   8  13      106.04      174.59    104.50 o 
  -8   8  13      199.87      300.15    110.26 o 
  -7   8  13     1228.28     1434.29    197.89 o 
  -6   8  13      187.16      177.07     86.14 o 
  -5   8  13      335.64      211.31    108.51 o 
  -4   8  13      181.15      296.63     81.34 o 
  -3   8  13      102.99      104.03     52.06 o 
  -2   8  13      208.22      203.66     48.77 o 
  -1   8  13     3667.96     3652.20    152.88 o 
   0   8  13      602.99      535.35     79.82 o 
   1   8  13     3747.45     3662.31    186.80 o 
   2   8  13      182.97      344.65     89.65 o 
   3   8  13       93.04      144.42     72.93 o 
   4   8  13      156.68      105.92     71.63 o 
   5   8  13      496.99      507.45    117.86 o 
   6   8  13      231.90      161.91    109.78 o 
   7   8  13     1224.15     1336.20    240.79 o 
   8   8  13      207.84      231.13    128.03 o 
   9   8  13      121.22       88.30    107.06 o 
  10   8  13       30.97        3.52    102.84 o 
  -9   9  13        7.77       31.62     91.76 o 
  -8   9  13      348.63      304.75    107.42 o 
  -7   9  13      186.85      191.09     97.64 o 
  -6   9  13      127.13      222.45    100.41 o 
  -5   9  13      249.46      338.04     98.46 o 
  -4   9  13      868.12      877.59    131.43 o 
  -3   9  13      274.26      243.17     61.12 o 
  -2   9  13      368.74      503.13     75.59 o 
  -1   9  13      125.60      107.59     49.12 o 
   0   9  13       17.76       31.02     37.45 o 
   1   9  13      100.96       69.66     46.21 o 
   2   9  13      292.91      322.60     96.22 o 
   3   9  13      273.10      244.45     87.04 o 
   4   9  13      815.54      791.01    144.39 o 
   5   9  13      241.39      263.23    114.16 o 
   6   9  13      139.10      158.58    122.83 o 
   7   9  13      167.45      115.22    110.60 o 
   8   9  13      333.16      493.36    157.75 o 
   9   9  13       12.12       50.60    100.45 o 
  -9  10  13       27.02       14.72     88.80 o 
  -8  10  13       29.33       38.13     71.33 o 
  -7  10  13       18.59       97.80     85.91 o 
  -6  10  13      352.25      466.70    124.01 o 
  -5  10  13       47.77       86.41     77.88 o 
  -4  10  13       72.65       61.30     59.56 o 
  -3  10  13       12.11       47.03     51.06 o 
  -2  10  13      222.23      176.94     63.63 o 
  -1  10  13       36.25       51.51     45.33 o 
   0  10  13     2071.88     2017.07    137.01 o 
   1  10  13       35.40       60.97     57.97 o 
   2  10  13      279.43      248.52     93.62 o 
   3  10  13       11.32       44.34     62.75 o 
   4  10  13       56.48       89.09     80.29 o 
   5  10  13       40.45        6.20     87.24 o 
   6  10  13      379.81      688.85    177.17 o 
   7  10  13       23.50       29.62     84.09 o 
   8  10  13       32.32        4.80     86.90 o 
   9  10  13       28.28       54.94     92.57 o 
  -8  11  13        9.63       48.89     92.85 o 
  -7  11  13      130.58      171.19    102.82 o 
  -6  11  13      124.64       93.35     88.69 o 
  -5  11  13      129.61      126.54     84.96 o 
  -4  11  13      164.36      153.86     72.82 o 
  -3  11  13     1135.92     1190.75    129.35 o 
  -2  11  13      167.76      162.58     61.16 o 
  -1  11  13        4.35        3.25     40.35 o 
   0  11  13      189.93      132.80     69.89 o 
   1  11  13        3.93       56.48     57.56 o 
   2  11  13      174.38      332.41     85.49 o 
   3  11  13     1194.17     1364.77    184.55 o 
   4  11  13      171.86      253.38    122.18 o 
   5  11  13      118.62       99.68    150.48 o 
   6  11  13      112.23      168.60    117.59 o 
   7  11  13       95.32      138.34    119.97 o 
   8  11  13        9.17       35.53     98.12 o 
  -7  12  13       35.83       73.52     98.12 o 
  -6  12  13      225.27      260.67    116.18 o 
  -5  12  13      148.94      107.26     89.30 o 
  -4  12  13      250.04      205.56     82.03 o 
  -3  12  13       99.50       94.03     76.32 o 
  -2  12  13      158.06      132.18     64.97 o 
  -1  12  13      716.83      830.71    131.46 o 
   0  12  13      337.86      387.50    109.01 o 
   1  12  13      754.10      724.80    126.48 o 
   2  12  13      151.21      106.40     67.28 o 
   3  12  13      109.55       43.54     92.66 o 
   4  12  13      242.88      247.04    133.33 o 
   5  12  13      114.12       19.32     87.58 o 
   6  12  13      215.54      321.92    148.54 o 
   7  12  13       49.97       32.81    111.70 o 
  -6  13  13       70.31      185.20    112.17 o 
  -5  13  13      219.06      225.13    115.71 o 
  -4  13  13       94.80      106.03     79.55 o 
  -3  13  13      214.51       91.35     93.52 o 
  -2  13  13      180.53      239.21    114.56 o 
  -1  13  13      214.20      238.46     96.80 o 
   0  13  13        0.22       69.07     74.67 o 
   1  13  13      215.33      206.89     94.25 o 
   2  13  13      207.58      202.82    110.38 o 
   3  13  13      187.86      320.25    155.58 o 
   4  13  13       81.24       89.94    106.45 o 
   5  13  13      222.21      326.76    162.57 o 
   6  13  13       70.04       83.73    118.41 o 
  -4  14  13       34.22       23.03     90.73 o 
  -3  14  13       41.01       45.19    121.77 o 
  -2  14  13       92.36      103.88     97.97 o 
  -1  14  13      362.38      584.60    150.23 o 
   0  14  13        2.73       34.23     74.58 o 
   1  14  13      349.43      365.92    141.32 o 
   2  14  13       98.28      189.99    112.34 o 
   3  14  13       47.73       48.12     93.78 o 
   4  14  13       35.65       11.99    106.11 o 
  -2  15  13      288.06      198.39    122.76 o 
  -1  15  13       18.45       56.91     93.59 o 
   0  15  13       57.32      104.27    108.46 o 
   1  15  13       18.72       74.43    100.42 o 
   2  15  13      265.26      264.89    130.01 o 
   0   0  14     1612.36     1527.63    100.03 o 
   1   0  14      687.00      735.25    110.62 o 
   2   0  14     2038.23     1896.58     96.16 o 
   3   0  14      427.77      483.80    114.79 o 
   4   0  14     1740.31     1684.11    182.61 o 
   5   0  14      174.48      213.32     88.10 o 
   6   0  14     2787.01     2756.64    176.94 o 
   7   0  14      132.38       59.67     58.38 o 
   8   0  14      336.20      348.63     80.75 o 
   9   0  14       59.84       86.89     72.40 o 
  10   0  14      599.16      634.51    140.77 o 
  11   0  14       17.23        4.15     82.61 o 
 -11   1  14       35.52       73.98     85.78 o 
 -10   1  14      414.96      469.83    131.55 o 
  -9   1  14      445.23      534.21    126.10 o 
  -8   1  14      141.44      124.90     77.52 o 
  -7   1  14      288.47      301.40     94.10 o 
  -6   1  14       41.08       76.80     68.83 o 
  -5   1  14      201.12       84.91     61.67 o 
  -4   1  14      670.43      813.21    108.68 o 
  -3   1  14     5007.98     4686.05    235.29 o 
  -2   1  14     3413.33     3215.46    106.02 o 
  -1   1  14      225.66      282.03     58.11 o 
   0   1  14      794.03      932.49     67.24 o 
   1   1  14      291.07      235.28     70.46 o 
   2   1  14     3344.52     3172.48    122.92 o 
   3   1  14     4900.17     4816.41    176.55 o 
   4   1  14      581.18      718.60     73.80 o 
   5   1  14      233.15      214.00     63.51 o 
   6   1  14       34.12       24.93     48.61 o 
   7   1  14      332.33      396.58     89.02 o 
   8   1  14      137.52      279.39     94.05 o 
   9   1  14      414.75      429.09    119.91 o 
  10   1  14      416.91      508.76    131.67 o 
  11   1  14       30.71       83.31     85.43 o 
 -11   2  14      340.08      300.98    112.02 o 
 -10   2  14      251.45      331.65    121.75 o 
  -9   2  14      206.92      302.24     98.20 o 
  -8   2  14        9.29       94.09     74.40 o 
  -7   2  14       54.93      106.12     67.04 o 
  -6   2  14      567.12      482.91    105.09 o 
  -5   2  14     3003.40     2609.94    203.71 o 
  -4   2  14     1059.12     1145.43    143.60 o 
  -3   2  14      181.29      231.55     89.97 o 
  -2   2  14      799.24      751.89     67.65 o 
  -1   2  14     1856.29     2169.18    114.19 o 
   0   2  14     1477.96     1411.39    105.88 o 
   1   2  14     1832.79     2027.02     90.16 o 
   2   2  14      800.89      388.78    221.45 o 
   3   2  14      145.64      159.05     63.19 o 
   4   2  14     1030.48     1009.32     98.98 o 
   5   2  14     3003.85     3136.36    169.18 o 
   6   2  14      543.82      609.10     91.21 o 
   7   2  14       31.12       37.52     52.06 o 
   8   2  14        5.44       26.19     52.01 o 
   9   2  14      239.71      239.35     78.80 o 
  10   2  14      272.05      274.35     95.06 o 
  11   2  14      385.56      360.37    150.03 o 
 -11   3  14       65.62      126.03    136.86 o 
 -10   3  14      131.16      190.44    106.21 o 
  -9   3  14       74.48        6.93     73.63 o 
  -8   3  14     1270.33     1288.41    182.14 o 
  -7   3  14      665.78      818.17    145.05 o 
  -6   3  14      176.72      213.29     79.13 o 
  -5   3  14      124.07      131.00     64.49 o 
  -4   3  14      758.20      854.65    132.68 o 
  -3   3  14       26.34       19.88     35.79 o 
  -2   3  14     3278.82     3084.49    118.65 o 
  -1   3  14      818.40      934.10     93.75 o 
   0   3  14      521.39      643.77     87.34 o 
   1   3  14      906.33      976.80    103.12 o 
   2   3  14     2997.36     3006.85    142.47 o 
   3   3  14       10.73       35.83     39.34 o 
   4   3  14      713.25      818.42    101.77 o 
   5   3  14      114.83      133.05     50.03 o 
   6   3  14      145.17      145.21     59.23 o 
   7   3  14      662.39      621.83    107.60 o 
   8   3  14     1234.40     1387.06    159.78 o 
   9   3  14       73.17       98.64     66.43 o 
  10   3  14      105.76      195.23    102.65 o 
  11   3  14       65.02       30.50    112.02 o 
 -11   4  14      205.51      242.38    118.06 o 
 -10   4  14        5.24       14.53     75.70 o 
  -9   4  14      356.87      286.76    109.58 o 
  -8   4  14      416.25      481.50    123.34 o 
  -7   4  14      421.48      471.79    130.59 o 
  -6   4  14      360.49      357.16     94.99 o 
  -5   4  14     1425.95     1335.14    167.51 o 
  -4   4  14      122.02      101.78     61.54 o 
  -3   4  14      893.36      852.76     93.20 o 
  -2   4  14      389.61      350.91     59.10 o 
  -1   4  14     3112.73     3091.42    130.72 o 
   0   4  14       20.11       36.40     32.01 o 
   1   4  14     3038.18     1768.22    740.09 o 
   2   4  14      459.69      420.53     73.01 o 
   3   4  14      911.01      990.40    107.43 o 
   4   4  14       84.29       41.43     47.89 o 
   5   4  14     1355.45     1382.03    133.73 o 
   6   4  14      338.28      325.81     75.80 o 
   7   4  14      456.72      455.17    102.79 o 
   8   4  14      470.31      446.32    110.27 o 
   9   4  14      384.53      183.09    174.99 o 
  10   4  14        7.58       23.24     96.32 o 
  11   4  14      265.18      258.23    132.82 o 
 -11   5  14       94.39      158.53    104.52 o 
 -10   5  14      347.27      255.93    113.82 o 
  -9   5  14       61.16       76.33     86.06 o 
  -8   5  14      399.46      374.68    123.81 o 
  -7   5  14      120.19      118.13     77.31 o 
  -6   5  14      305.54      346.57     97.40 o 
  -5   5  14      586.22      585.45    126.18 o 
  -4   5  14     1519.22     1399.73    174.09 o 
  -3   5  14      414.81      443.63     87.84 o 
  -2   5  14      452.04      396.47     64.13 o 
  -1   5  14     4875.53     4806.18    198.31 o 
   0   5  14       15.89       20.10     28.95 o 
   1   5  14     4938.50     4800.69    196.78 o 
   2   5  14      528.41      510.88     79.91 o 
   3   5  14      298.99      295.48     75.47 o 
   4   5  14     1538.69     1605.21    137.38 o 
   5   5  14      534.23      511.68    117.01 o 
   6   5  14      255.50      239.14     88.38 o 
   7   5  14      174.04      198.81     86.92 o 
   8   5  14      331.68      154.90    123.75 o 
   9   5  14       49.17       49.09     89.93 o 
  10   5  14      321.21      303.53    160.48 o 
  11   5  14       93.00       49.65    112.31 o 
 -10   6  14      243.91      220.56    115.88 o 
  -9   6  14        1.19       15.53     80.79 o 
  -8   6  14       48.04      125.74     91.85 o 
  -7   6  14      958.89      950.54    162.08 o 
  -6   6  14       33.88        9.35     58.98 o 
  -5   6  14      462.28      537.71    114.22 o 
  -4   6  14      644.41      775.94    126.21 o 
  -3   6  14     1132.04     1122.13    125.74 o 
  -2   6  14      249.14      229.44     57.91 o 
  -1   6  14     1315.99      858.71    241.04 o 
   0   6  14     2162.19     2120.48    141.85 o 
   1   6  14     1390.40     1286.75    131.85 o 
   2   6  14      234.67      148.92     58.41 o 
   3   6  14     1101.22     1117.14    123.02 o 
   4   6  14      719.44      648.17    115.57 o 
   5   6  14      495.36      512.39    111.44 o 
   6   6  14       90.29      128.38     73.99 o 
   7   6  14      910.62      756.23    139.28 o 
   8   6  14       36.44       78.12     97.12 o 
   9   6  14        5.75       14.44     86.46 o 
  10   6  14      277.04      240.52    145.16 o 
 -10   7  14       10.37       58.43     94.07 o 
  -9   7  14      387.26      330.78    123.04 o 
  -8   7  14      117.85        9.02     72.37 o 
  -7   7  14      576.36      592.81    136.90 o 
  -6   7  14       99.46      107.61     73.97 o 
  -5   7  14       98.22      109.06     72.15 o 
  -4   7  14      272.26      253.34     85.11 o 
  -3   7  14     3467.68     3658.53    258.50 o 
  -2   7  14      712.02      566.65    135.94 o 
  -1   7  14      315.87      243.20     72.72 o 
   0   7  14      569.73      615.98     86.10 o 
   1   7  14      252.97      281.93     65.16 o 
   2   7  14      747.34      743.05     96.67 o 
   3   7  14     3217.15     3311.41    216.63 o 
   4   7  14      316.23      294.47     92.12 o 
   5   7  14      128.97      113.65     74.31 o 
   6   7  14       72.68      107.68     67.50 o 
   7   7  14      576.92      570.60    162.83 o 
   8   7  14      111.05      112.50    100.52 o 
   9   7  14      413.90      375.56    146.98 o 
  10   7  14       11.16        2.15     83.93 o 
  -9   8  14       78.61      194.53    112.29 o 
  -8   8  14       21.62       13.84     64.02 o 
  -7   8  14       38.93       54.03     78.31 o 
  -6   8  14      709.00      749.49    149.92 o 
  -5   8  14      112.81      154.56     78.06 o 
  -4   8  14       43.61       46.22     57.31 o 
  -3   8  14      575.43      623.08    104.97 o 
  -2   8  14      246.26      234.01     58.83 o 
  -1   8  14     1511.61     1463.90    115.31 o 
   0   8  14     4724.79     4659.88    205.55 o 
   1   8  14     1594.62     1575.68    152.69 o 
   2   8  14      189.15      191.22     85.81 o 
   3   8  14      543.24      476.78    114.30 o 
   4   8  14       88.10       18.58     57.68 o 
   5   8  14      118.10       53.29     61.85 o 
   6   8  14      705.64      944.24    208.17 o 
   7   8  14       33.24        0.16     75.38 o 
   8   8  14       22.51       55.60     97.27 o 
   9   8  14       85.98      107.85    106.97 o 
  -9   9  14       62.38       95.07     95.73 o 
  -8   9  14      234.57      180.31    111.25 o 
  -7   9  14      359.32      396.09    126.12 o 
  -6   9  14      315.69      320.96    112.38 o 
  -5   9  14        8.55       18.28     62.09 o 
  -4   9  14      581.11      528.28    118.18 o 
  -3   9  14      369.43      462.10    101.89 o 
  -2   9  14      832.34      904.56    101.00 o 
  -1   9  14       56.41       73.60     47.41 o 
   0   9  14       20.14       16.91     45.48 o 
   1   9  14       65.61      117.28     77.66 o 
   2   9  14      821.34      733.34    137.14 o 
   3   9  14      430.30      593.04    132.07 o 
   4   9  14      550.50      244.37    174.77 o 
   5   9  14        3.05        4.22     69.46 o 
   6   9  14      323.06      345.55    143.88 o 
   7   9  14      340.03      613.16    185.05 o 
   8   9  14      251.86      233.06    132.48 o 
   9   9  14       44.34      128.71    126.10 o 
  -8  10  14       56.03       71.38     93.03 o 
  -7  10  14      388.17      402.38    130.32 o 
  -6  10  14       37.63       88.94     88.08 o 
  -5  10  14      226.19      281.22     93.57 o 
  -4  10  14       36.42       27.75     67.49 o 
  -3  10  14      188.48      183.05     68.90 o 
  -2  10  14      338.02      320.01     76.27 o 
  -1  10  14     1054.79     1190.90    114.55 o 
   0  10  14        3.47        7.89     44.60 o 
   1  10  14     1147.49     1160.68    169.71 o 
   2  10  14      323.60      323.23    101.49 o 
   3  10  14      199.19      234.11    106.23 o 
   4  10  14       27.54       14.73     73.52 o 
   5  10  14      169.10      325.65    134.81 o 
   6  10  14       54.17       29.80    100.95 o 
   7  10  14      383.17      414.63    158.94 o 
   8  10  14       66.19       93.23    116.63 o 
  -7  11  14       67.85       63.37     92.13 o 
  -6  11  14      164.47      169.40    105.59 o 
  -5  11  14       63.13       84.14     80.64 o 
  -4  11  14      677.41      788.65    157.78 o 
  -3  11  14      261.89      140.24     75.35 o 
  -2  11  14      601.21      611.69     98.95 o 
  -1  11  14      275.73      232.07     63.53 o 
   0  11  14       37.00       71.35     69.24 o 
   1  11  14      239.02      194.97     76.91 o 
   2  11  14      695.07      680.41    138.81 o 
   3  11  14      258.69      126.85     75.67 o 
   4  11  14      761.38      756.10    194.29 o 
   5  11  14       68.68       54.43     93.14 o 
   6  11  14      174.30      119.03    128.09 o 
   7  11  14       82.99       75.94    111.55 o 
  -7  12  14      103.81       55.27     94.97 o 
  -6  12  14       41.64       21.46     89.79 o 
  -5  12  14      538.08      477.74    137.88 o 
  -4  12  14       18.30       99.39     86.81 o 
  -3  12  14       43.05       35.72     66.29 o 
  -2  12  14       92.55       68.30     61.32 o 
  -1  12  14      351.88      436.55    107.18 o 
   0  12  14      214.15      267.60     91.87 o 
   1  12  14      364.75      446.68    109.42 o 
   2  12  14       75.24       70.06     81.67 o 
   3  12  14       50.02       15.51     97.95 o 
   4  12  14       15.54       33.51    102.97 o 
   5  12  14      542.43      542.46    179.64 o 
   6  12  14       29.15       71.36    119.17 o 
   7  12  14      107.64      135.17    119.89 o 
  -5  13  14       13.70       42.21     91.20 o 
  -4  13  14       49.36       82.84     85.91 o 
  -3  13  14      149.84      181.32     98.09 o 
  -2  13  14      313.38      334.56    123.49 o 
  -1  13  14       70.08       82.16     75.29 o 
   0  13  14       69.52      119.87     77.42 o 
   1  13  14       50.50       67.34     70.53 o 
   2  13  14      318.97      276.58    124.67 o 
   3  13  14      172.11      236.93    137.03 o 
   4  13  14       60.54      177.77    123.22 o 
   5  13  14       19.89       84.89    121.12 o 
  -4  14  14       84.48       96.04    126.74 o 
  -3  14  14        0.55        0.32    118.02 o 
  -2  14  14      213.07      273.39    117.66 o 
  -1  14  14       22.57      164.07    107.20 o 
   0  14  14      120.79      140.68     91.40 o 
   1  14  14       23.84       15.49     82.05 o 
   2  14  14      206.46      160.07    105.76 o 
   3  14  14        0.11       33.72    132.88 o 
   4  14  14       80.46      155.91    149.30 o 
   1   0  15       43.82       66.69     22.25 o 
   2   0  15      416.49      429.82     62.71 o 
   3   0  15       25.32       33.26     38.06 o 
   4   0  15     1772.21     1729.07    149.39 o 
   5   0  15     2796.02     2981.79    206.13 o 
   6   0  15      358.68      407.77     98.00 o 
   7   0  15        3.87       22.35     52.50 o 
   8   0  15       10.67        8.21     43.95 o 
   9   0  15      155.49      151.94     95.06 o 
  10   0  15      527.16      560.84    144.95 o 
  11   0  15      202.46      294.21    122.17 o 
 -11   1  15      141.50      130.78    103.27 o 
 -10   1  15      677.26      731.18    157.87 o 
  -9   1  15      138.45       74.68     71.65 o 
  -8   1  15      212.43      246.50     95.35 o 
  -7   1  15       22.11       32.43     63.59 o 
  -6   1  15      167.91      135.80     70.50 o 
  -5   1  15      233.86      138.69     67.45 o 
  -4   1  15     2396.30     2287.27    187.17 o 
  -3   1  15     1280.61     1264.15    157.35 o 
  -2   1  15     2923.79     2974.97    158.01 o 
  -1   1  15     1453.78     1330.66     94.78 o 
   0   1  15      608.11      656.84     71.83 o 
   1   1  15     1384.87      886.63    264.39 o 
   2   1  15     2886.35     2716.86    119.04 o 
   3   1  15     1193.17      999.34    116.77 o 
   4   1  15     2465.74     2410.55    140.44 o 
   5   1  15      139.72       91.26     45.21 o 
   6   1  15      215.30      146.02     64.86 o 
   7   1  15       53.89       50.72     57.10 o 
   8   1  15      278.74      321.47     98.01 o 
   9   1  15      140.74      217.10     94.90 o 
  10   1  15      685.04      829.93    163.54 o 
  11   1  15      139.30      307.49    121.26 o 
 -11   2  15      281.33      346.74    132.52 o 
 -10   2  15      183.37      139.72    115.02 o 
  -9   2  15      380.30      395.99    117.06 o 
  -8   2  15      491.61      558.04    114.69 o 
  -7   2  15      151.56       84.86     74.78 o 
  -6   2  15       87.82       94.67     72.41 o 
  -5   2  15      680.33      662.80    121.95 o 
  -4   2  15      410.66      435.72    102.93 o 
  -3   2  15     3212.13     3254.06    203.93 o 
  -2   2  15      718.01      842.49     83.96 o 
  -1   2  15      389.92      412.74     57.40 o 
   0   2  15       12.50       86.59     36.23 o 
   1   2  15      441.66      280.60    107.62 o 
   2   2  15      612.00      629.78     98.34 o 
   3   2  15     3223.42     3325.62    221.14 o 
   4   2  15      304.26      314.94     68.20 o 
   5   2  15      698.88      680.89     91.13 o 
   6   2  15       51.81       87.14     50.20 o 
   7   2  15      127.53       82.66     57.79 o 
   8   2  15      589.35      565.79    101.52 o 
   9   2  15      438.68      499.82    106.66 o 
  10   2  15      181.05       88.51     76.32 o 
  11   2  15      278.03      272.82    146.86 o 
 -11   3  15       41.86       93.08    137.09 o 
 -10   3  15      247.55      239.52    112.24 o 
  -9   3  15      221.10      266.99    112.49 o 
  -8   3  15      182.94      152.89     88.16 o 
  -7   3  15      676.08      593.80    130.60 o 
  -6   3  15      249.47      241.17     91.28 o 
  -5   3  15       92.47      142.01     68.41 o 
  -4   3  15      687.86      614.84    119.64 o 
  -3   3  15      593.39      674.63    117.36 o 
  -2   3  15       25.89       34.34     34.26 o 
  -1   3  15      760.07      876.10     94.90 o 
   0   3  15     2314.68     2374.65    131.22 o 
   1   3  15      697.67      534.78     84.39 o 
   2   3  15       51.16       44.35     37.71 o 
   3   3  15      628.48      720.38     97.96 o 
   4   3  15      663.16      603.67     96.92 o 
   5   3  15       77.02      123.68     53.55 o 
   6   3  15      176.99      149.96     69.31 o 
   7   3  15      795.90      826.58    124.65 o 
   8   3  15      168.10      151.42     67.98 o 
   9   3  15      168.08      173.31     82.92 o 
  10   3  15      242.43      263.65    109.25 o 
  11   3  15       33.58      114.47    126.09 o 
 -10   4  15      141.98      159.50    102.53 o 
  -9   4  15      299.05      360.32    123.52 o 
  -8   4  15       56.91       17.98     68.52 o 
  -7   4  15       35.57       34.94     66.55 o 
  -6   4  15      531.55      642.54    130.40 o 
  -5   4  15     1132.29     1222.42    165.87 o 
  -4   4  15      873.80      721.71    127.40 o 
  -3   4  15      673.87      659.44    120.25 o 
  -2   4  15      276.12      272.43     64.27 o 
  -1   4  15      179.93      142.25     56.59 o 
   0   4  15     1031.33      867.01    105.17 o 
   1   4  15      231.90      132.83     53.45 o 
   2   4  15      332.44      337.72     81.21 o 
   3   4  15      673.31      815.87    104.75 o 
   4   4  15     1008.02      940.94    115.40 o 
   5   4  15     1081.10     1019.84    145.66 o 
   6   4  15      382.07      498.41     97.75 o 
   7   4  15       72.57       72.76     61.43 o 
   8   4  15       49.62        6.85     66.84 o 
   9   4  15      306.44      296.66    111.09 o 
  10   4  15      111.51       19.44    101.52 o 
 -10   5  15       57.88       77.33     95.44 o 
  -9   5  15      593.87      729.92    155.03 o 
  -8   5  15      315.92      511.81    139.52 o 
  -7   5  15       77.45       97.39     70.98 o 
  -6   5  15      511.11      533.31    130.30 o 
  -5   5  15       20.52       53.37     62.66 o 
  -4   5  15      736.90      684.14    131.82 o 
  -3   5  15      257.40      201.63     87.15 o 
  -2   5  15     1508.07     1512.71    126.81 o 
  -1   5  15      738.59      645.72     81.75 o 
   0   5  15      230.01      167.70     90.25 o 
   1   5  15      729.57      756.09    100.03 o 
   2   5  15     1523.05     1641.72    135.02 o 
   3   5  15      245.85      246.60     75.17 o 
   4   5  15      747.54      894.58    119.11 o 
   5   5  15       36.00       13.22     56.95 o 
   6   5  15      392.59      463.84    123.55 o 
   7   5  15       45.44       84.77     70.16 o 
   8   5  15      378.59      524.08    131.86 o 
   9   5  15      577.48      464.09    158.91 o 
  10   5  15       83.90       92.56    112.95 o 
 -10   6  15      171.99      115.33    102.77 o 
  -9   6  15      114.09      176.43     99.02 o 
  -8   6  15      756.35      730.38    154.22 o 
  -7   6  15      607.69      534.71    122.01 o 
  -6   6  15      466.77      510.45    109.83 o 
  -5   6  15      765.69      911.79    158.39 o 
  -4   6  15      943.24      970.58    151.29 o 
  -3   6  15       94.12       94.22     54.31 o 
  -2   6  15      664.05      723.79     90.80 o 
  -1   6  15     1060.53     1124.98    107.82 o 
   0   6  15      488.39      290.70    147.27 o 
   1   6  15     1143.20     1144.33    124.88 o 
   2   6  15      607.13      728.45    101.81 o 
   3   6  15      100.06      151.01     61.72 o 
   4   6  15      897.85      899.87    144.32 o 
   5   6  15      691.48      706.74    137.88 o 
   6   6  15      507.05      537.24    111.49 o 
   7   6  15      557.83      254.10    191.73 o 
   8   6  15      812.84      711.96    182.33 o 
   9   6  15      122.51      265.91    134.52 o 
  10   6  15      191.08      223.70    130.52 o 
 -10   7  15       36.19       82.35     95.21 o 
  -9   7  15      116.26      161.70    105.96 o 
  -8   7  15      562.58      788.08    158.12 o 
  -7   7  15      240.62      234.53    100.47 o 
  -6   7  15      224.01      326.49    101.57 o 
  -5   7  15      480.85      622.94    133.93 o 
  -4   7  15        8.61       15.51     54.91 o 
  -3   7  15      487.52      542.92    101.29 o 
  -2   7  15     1008.73      944.16    110.19 o 
  -1   7  15     1070.24      565.52    287.88 o 
   0   7  15      155.78      192.94     64.55 o 
   1   7  15     1150.40     1228.93    128.55 o 
   2   7  15      951.11      936.18    121.70 o 
   3   7  15      511.98      363.29    102.66 o 
   4   7  15        8.60        1.81     53.65 o 
   5   7  15      490.60      587.16    123.31 o 
   6   7  15      199.64      143.91    114.17 o 
   7   7  15      200.12      245.55    119.28 o 
   8   7  15      594.85      526.22    163.85 o 
   9   7  15      111.59       45.04    106.77 o 
  10   7  15       47.05       32.66    116.01 o 
  -9   8  15       87.30       45.98     90.99 o 
  -8   8  15      779.73      859.29    172.60 o 
  -7   8  15      485.46      451.29    135.61 o 
  -6   8  15       44.51       77.64     75.03 o 
  -5   8  15      359.19      321.68     99.42 o 
  -4   8  15      365.51      264.51     86.44 o 
  -3   8  15      462.70      579.89    108.28 o 
  -2   8  15     1052.27     1239.15    105.44 o 
  -1   8  15      787.52      821.69    101.32 o 
   0   8  15       18.00       16.02     46.85 o 
   1   8  15      790.32      844.63    113.91 o 
   2   8  15     1086.68      966.84    141.15 o 
   3   8  15      435.21      391.76    112.56 o 
   4   8  15      333.23      337.75     93.44 o 
   5   8  15      444.90      162.42     99.71 o 
   6   8  15       35.45       99.63     80.21 o 
   7   8  15      510.16      638.19    190.18 o 
   8   8  15      774.54      885.79    218.20 o 
   9   8  15      102.48       31.76    102.61 o 
  -9   9  15       10.55       98.13    107.58 o 
  -8   9  15      115.62       66.16     95.47 o 
  -7   9  15      381.17      309.57    115.10 o 
  -6   9  15      392.94      405.63    116.98 o 
  -5   9  15      202.50      139.53     83.21 o 
  -4   9  15      174.19      228.90     97.03 o 
  -3   9  15      189.79      265.42     82.20 o 
  -2   9  15       11.90       13.71     39.77 o 
  -1   9  15      531.64      634.97     88.19 o 
   0   9  15       21.45       22.64     50.14 o 
   1   9  15      498.01      497.40    122.33 o 
   2   9  15       18.43       52.03     68.13 o 
   3   9  15      135.75      226.56     89.62 o 
   4   9  15      168.88      240.30     99.97 o 
   5   9  15      199.20      246.92     99.01 o 
   6   9  15      348.96      463.49    152.86 o 
   7   9  15      377.92      336.14    147.95 o 
   8   9  15      124.31       70.15    113.88 o 
   9   9  15       14.43       18.32    110.07 o 
  -8  10  15       38.23       72.32     96.61 o 
  -7  10  15       46.97      102.51     81.63 o 
  -6  10  15      162.74      230.95    110.36 o 
  -5  10  15       76.32       62.19     76.92 o 
  -4  10  15      137.11      120.15     83.03 o 
  -3  10  15       98.13      106.60     69.50 o 
  -2  10  15      251.01      270.39     79.69 o 
  -1  10  15      677.80      823.75    101.10 o 
   0  10  15      381.04      364.79    108.92 o 
   1  10  15      656.31      680.95    137.23 o 
   2  10  15      260.43      300.28    110.64 o 
   3  10  15      136.49      139.47     86.79 o 
   4  10  15      167.63      147.39     93.38 o 
   5  10  15       68.53      205.28    124.21 o 
   6  10  15      168.88      268.53    146.86 o 
   7  10  15       59.84       11.46     99.40 o 
   8  10  15       34.10       64.38    115.97 o 
  -7  11  15      142.45      174.90    107.04 o 
  -6  11  15      240.30      138.97     99.67 o 
  -5  11  15       16.16       40.54     81.57 o 
  -4  11  15       40.06       22.08     79.24 o 
  -3  11  15      348.44      417.78     98.99 o 
  -2  11  15      145.25       80.28     72.37 o 
  -1  11  15       11.31       47.81     51.45 o 
   0  11  15      203.49      218.49     82.44 o 
   1  11  15        4.15        6.95     66.82 o 
   2  11  15      128.70      213.36     93.98 o 
   3  11  15      352.84      552.32    131.63 o 
   4  11  15       25.97       58.09     99.53 o 
   5  11  15       11.29        1.63     85.58 o 
   6  11  15      273.50      220.67    151.31 o 
   7  11  15      115.61      106.08    125.98 o 
  -6  12  15      207.98      162.34    107.14 o 
  -5  12  15       78.14      215.28    117.42 o 
  -4  12  15       77.02      128.52     89.96 o 
  -3  12  15       21.25       50.74     73.44 o 
  -2  12  15      190.35      146.09     78.01 o 
  -1  12  15      110.97      131.83     75.35 o 
   0  12  15      114.61      241.74     91.42 o 
   1  12  15       91.68      168.57     83.21 o 
   2  12  15      202.03      184.09    100.80 o 
   3  12  15       21.76      105.83    126.88 o 
   4  12  15       52.95       55.41    100.62 o 
   5  12  15       78.29       64.38    119.14 o 
   6  12  15      211.99      285.91    156.37 o 
  -5  13  15       37.58      140.80    101.87 o 
  -4  13  15       20.93       34.03     84.58 o 
  -3  13  15       44.09       66.56     77.24 o 
  -2  13  15      152.94      197.46    135.66 o 
  -1  13  15      282.38      314.98     97.82 o 
   0  13  15      202.76      270.19     87.55 o 
   1  13  15      253.86      218.87     92.57 o 
   2  13  15      135.48      189.79    137.96 o 
   3  13  15       64.58       61.29    111.51 o 
   4  13  15       29.23       95.10    127.74 o 
   5  13  15       35.46        2.86    114.41 o 
  -3  14  15       74.65      178.24    137.12 o 
  -2  14  15       23.23       18.36    111.34 o 
  -1  14  15      137.54      157.32    102.29 o 
   0  14  15       59.57       77.94     80.34 o 
   1  14  15      105.63      139.90    111.49 o 
   2  14  15       29.16       77.98    131.68 o 
   3  14  15       65.90       69.73    114.99 o 
   0   0  16      102.09      123.67     52.15 o 
   1   0  16      800.69      998.45     96.95 o 
   2   0  16      212.33      115.50     48.96 o 
   3   0  16     3938.40     4025.94    208.36 o 
   4   0  16      331.43      236.04     71.63 o 
   5   0  16      520.22      569.27    106.39 o 
   6   0  16       37.42       42.82     51.95 o 
   7   0  16      171.44      214.43     80.48 o 
   8   0  16        8.23       50.38     62.85 o 
   9   0  16      499.67      475.87    124.01 o 
  10   0  16        7.33       63.00     82.37 o 
  11   0  16        4.47       66.24     90.77 o 
 -11   1  16       72.60       52.46     93.40 o 
 -10   1  16      648.50      750.12    158.16 o 
  -9   1  16      340.60      338.99     97.09 o 
  -8   1  16      176.78      179.44     87.52 o 
  -7   1  16      465.85      462.85    110.37 o 
  -6   1  16      409.78      411.84    109.94 o 
  -5   1  16      184.33      219.43     91.19 o 
  -4   1  16      418.49      386.61     88.23 o 
  -3   1  16     2538.62     2403.87    192.66 o 
  -2   1  16      537.14      509.67    130.63 o 
  -1   1  16      623.36      607.07     64.28 o 
   0   1  16      562.72      593.85     73.97 o 
   1   1  16      680.97      444.00    102.85 o 
   2   1  16      521.96      453.03     83.18 o 
   3   1  16     2532.43     1397.25    717.50 o 
   4   1  16      352.74      317.97     61.31 o 
   5   1  16      166.55      250.85     64.44 o 
   6   1  16      624.58      664.51    101.67 o 
   7   1  16      523.89      520.61     97.11 o 
   8   1  16      161.82       85.13     76.45 o 
   9   1  16      318.13      289.93    106.14 o 
  10   1  16      614.07      597.29    143.04 o 
  11   1  16       97.17       13.70     76.70 o 
 -11   2  16        1.55       13.29     83.67 o 
 -10   2  16      209.71      343.88    140.35 o 
  -9   2  16      206.93      304.35    112.28 o 
  -8   2  16      357.31      406.99    123.69 o 
  -7   2  16       89.19       48.52     75.29 o 
  -6   2  16       74.83       51.45     70.35 o 
  -5   2  16       25.21       41.05     56.67 o 
  -4   2  16     3242.99     3014.62    209.83 o 
  -3   2  16      887.35      976.63    142.86 o 
  -2   2  16     2873.30     3238.96    182.55 o 
  -1   2  16      291.30      352.75     60.85 o 
   0   2  16        1.39        9.58     40.93 o 
   1   2  16      319.08      241.36    116.05 o 
   2   2  16     2772.29     2957.49    161.60 o 
   3   2  16      872.57      959.10    114.90 o 
   4   2  16     3240.40     3136.42    171.45 o 
   5   2  16       16.63       43.50     46.35 o 
   6   2  16       83.12       96.15     56.18 o 
   7   2  16      111.56      245.21     83.90 o 
   8   2  16      382.59      467.19    107.39 o 
   9   2  16      221.07      206.64     82.42 o 
  10   2  16      214.67      206.06     83.57 o 
  11   2  16        0.36        2.84     88.80 o 
 -10   3  16       14.83       58.32     89.76 o 
  -9   3  16      277.52      258.83    111.26 o 
  -8   3  16       50.70       49.66     75.29 o 
  -7   3  16      259.20      246.97     93.18 o 
  -6   3  16      285.09      326.99    100.51 o 
  -5   3  16      491.30      536.54    123.15 o 
  -4   3  16      839.14      894.61    150.55 o 
  -3   3  16      429.47      440.59    111.06 o 
  -2   3  16      518.10      508.20     86.81 o 
  -1   3  16     2646.35     2512.94    173.32 o 
   0   3  16       13.10       37.74     40.43 o 
   1   3  16     2397.69     1937.36    162.74 o 
   2   3  16      467.73      169.72    102.76 o 
   3   3  16      399.40      461.32     91.57 o 
   4   3  16      786.16      885.76    110.29 o 
   5   3  16      477.53      506.59     95.46 o 
   6   3  16      306.46      384.79     89.46 o 
   7   3  16      236.44      375.90     93.83 o 
   8   3  16       56.77      125.20     72.90 o 
   9   3  16      289.77      252.76     95.12 o 
  10   3  16        9.32       22.91     83.14 o 
 -10   4  16      164.91      251.51    114.47 o 
  -9   4  16       20.13       42.63     84.30 o 
  -8   4  16      953.96      923.23    164.92 o 
  -7   4  16      173.38      129.57     77.64 o 
  -6   4  16      537.40      531.02    131.11 o 
  -5   4  16      289.30      373.89    100.57 o 
  -4   4  16     1749.93     1632.74    182.30 o 
  -3   4  16      326.83      253.51     83.76 o 
  -2   4  16     2940.59     2701.41    136.00 o 
  -1   4  16      322.21      343.09     69.02 o 
   0   4  16      790.88      848.48    101.39 o 
   1   4  16      267.48      313.62     66.53 o 
   2   4  16     3260.27     2926.71    168.16 o 
   3   4  16      333.58      355.24     77.26 o 
   4   4  16     1623.31     1681.70    146.24 o 
   5   4  16      259.83      296.17     94.10 o 
   6   4  16      486.37      435.78    121.37 o 
   7   4  16      186.72      202.47     70.67 o 
   8   4  16      921.00      972.96    159.65 o 
   9   4  16       22.89       22.68     69.00 o 
  10   4  16      174.78      178.98    121.99 o 
 -10   5  16      210.18      200.77    114.74 o 
  -9   5  16        7.11       43.20     83.94 o 
  -8   5  16      251.75      376.63    116.01 o 
  -7   5  16      295.45      238.06    102.33 o 
  -6   5  16       62.09       87.43     69.84 o 
  -5   5  16     1562.95     1601.80    191.81 o 
  -4   5  16       52.20       54.46     57.85 o 
  -3   5  16       84.30       80.77     73.67 o 
  -2   5  16      735.02      618.77     89.98 o 
  -1   5  16     1404.16     1492.16    126.07 o 
   0   5  16      604.20      407.75    116.70 o 
   1   5  16     1406.10      854.33    380.48 o 
   2   5  16      677.37      570.60     98.66 o 
   3   5  16       98.73      116.80     68.12 o 
   4   5  16       28.42       56.14     56.55 o 
   5   5  16     1459.75     1532.56    183.04 o 
   6   5  16      110.19      167.02     80.85 o 
   7   5  16      264.07      275.49    130.45 o 
   8   5  16      219.29      182.96     88.92 o 
   9   5  16       10.30        1.63     83.44 o 
  10   5  16      199.47      271.13    139.06 o 
 -10   6  16      101.71      107.67     97.62 o 
  -9   6  16      186.97      209.14    107.59 o 
  -8   6  16      375.39      261.26    110.95 o 
  -7   6  16      797.97      652.92    150.42 o 
  -6   6  16      214.86      241.31     97.03 o 
  -5   6  16      264.82      145.82     86.64 o 
  -4   6  16      665.80      672.14    144.52 o 
  -3   6  16     2395.89     2238.98    210.46 o 
  -2   6  16      256.80      258.31     62.13 o 
  -1   6  16      476.65      396.44     83.26 o 
   0   6  16      289.20      174.22     94.13 o 
   1   6  16      462.22      450.41     89.58 o 
   2   6  16      312.48      349.05     79.45 o 
   3   6  16     2431.45     2478.34    195.20 o 
   4   6  16      761.86      528.74    127.79 o 
   5   6  16      259.60      199.55     93.90 o 
   6   6  16      216.69      167.90     85.31 o 
   7   6  16      771.82      706.34    148.08 o 
   8   6  16      306.53      362.69    142.48 o 
   9   6  16      239.40      333.67    149.54 o 
  10   6  16      113.81      229.82    141.91 o 
  -9   7  16       47.79       17.91     95.67 o 
  -8   7  16       36.71       52.36     83.50 o 
  -7   7  16       42.09      119.07     82.01 o 
  -6   7  16      774.09      807.99    163.72 o 
  -5   7  16       98.18       86.87     72.99 o 
  -4   7  16      406.63      603.53    121.38 o 
  -3   7  16      654.83      643.72    123.76 o 
  -2   7  16      442.41      407.79     82.91 o 
  -1   7  16      198.00      163.69     51.84 o 
   0   7  16     1634.46     1644.44    157.70 o 
   1   7  16      179.07      225.80     72.83 o 
   2   7  16      378.11      425.83     94.69 o 
   3   7  16      628.19      594.16    114.92 o 
   4   7  16      404.02      360.88    100.68 o 
   5   7  16      108.82       73.48     75.26 o 
   6   7  16      817.15      912.75    167.19 o 
   7   7  16       38.38       48.35     67.03 o 
   8   7  16       27.39       27.12     95.31 o 
   9   7  16       55.88      104.44    113.60 o 
  -9   8  16       72.94      218.13    114.51 o 
  -8   8  16       40.01       50.48     87.73 o 
  -7   8  16      338.89      362.68    124.06 o 
  -6   8  16      332.14      369.83    112.75 o 
  -5   8  16       95.30      123.57     79.71 o 
  -4   8  16      285.01      289.60    108.41 o 
  -3   8  16      388.83      393.11    105.57 o 
  -2   8  16      787.51      609.03    201.11 o 
  -1   8  16     1451.21     1260.26    146.78 o 
   0   8  16      122.32       61.03     56.92 o 
   1   8  16     1422.52     1382.60    145.01 o 
   2   8  16      756.48      946.84    146.59 o 
   3   8  16      428.44      412.11    108.68 o 
   4   8  16      316.95      234.73     99.61 o 
   5   8  16      124.75       82.98     79.72 o 
   6   8  16      326.44      189.25    108.97 o 
   7   8  16      332.45      454.33    171.48 o 
   8   8  16       38.84       25.12     91.83 o 
   9   8  16       83.63      158.75    129.09 o 
  -8   9  16       75.67       89.89    100.45 o 
  -7   9  16      341.82      447.45    139.23 o 
  -6   9  16      371.00      364.93    121.91 o 
  -5   9  16      515.39      532.00    133.21 o 
  -4   9  16       57.96      109.50     77.01 o 
  -3   9  16      168.16      181.75    100.92 o 
  -2   9  16      175.17      222.25     66.41 o 
  -1   9  16       51.97       47.17     47.88 o 
   0   9  16     1427.77     1418.02    153.52 o 
   1   9  16       36.98       35.32     68.64 o 
   2   9  16      139.41      219.17     92.93 o 
   3   9  16      149.38      140.73     85.98 o 
   4   9  16       80.75      137.82     80.35 o 
   5   9  16      508.58      247.68    192.12 o 
   6   9  16      359.61      496.90    168.03 o 
   7   9  16      328.36      339.15    162.10 o 
   8   9  16       73.82      150.08    132.56 o 
  -7  10  16      118.76      110.63     93.29 o 
  -6  10  16      285.56      298.37    109.61 o 
  -5  10  16      143.09      217.26    111.89 o 
  -4  10  16      339.68      367.62    117.81 o 
  -3  10  16       19.00       31.38     69.05 o 
  -2  10  16      621.38      557.03    115.26 o 
  -1  10  16      189.70      222.64     75.84 o 
   0  10  16       32.92       61.81     69.32 o 
   1  10  16      185.07      248.84     97.56 o 
   2  10  16      735.95      925.25    166.14 o 
   3  10  16       32.19       49.50     75.11 o 
   4  10  16      344.76      259.67    104.84 o 
   5  10  16      142.65      163.87    130.86 o 
   6  10  16      275.68      388.74    164.05 o 
   7  10  16      106.37       76.36    121.05 o 
  -7  11  16      227.35      230.88    122.24 o 
  -6  11  16        2.54       24.96     93.13 o 
  -5  11  16      643.48      736.64    160.67 o 
  -4  11  16       11.33       29.60     74.02 o 
  -3  11  16       20.08       47.90     79.15 o 
  -2  11  16      136.18      207.71     81.06 o 
  -1  11  16      569.37      677.32    106.38 o 
   0  11  16      481.45      511.51    124.07 o 
   1  11  16      555.84      676.60    144.37 o 
   2  11  16      145.36      182.53     91.22 o 
   3  11  16       24.25       42.78     72.50 o 
   4  11  16       12.62       51.23    107.42 o 
   5  11  16      641.86      730.28    207.14 o 
   6  11  16        1.72       11.90    108.80 o 
   7  11  16      234.35      327.23    174.91 o 
  -5  12  16      170.86      172.43    106.57 o 
  -4  12  16       55.63      137.26     95.51 o 
  -3  12  16       60.38       69.17     86.60 o 
  -2  12  16      155.09      346.91    120.54 o 
  -1  12  16        3.73       14.44     62.81 o 
   0  12  16       15.40       15.21     68.25 o 
   1  12  16        2.02       20.53     77.39 o 
   2  12  16      170.71      200.58    100.82 o 
   3  12  16       80.88      112.86    115.89 o 
   4  12  16       86.64       81.86    115.11 o 
   5  12  16      158.58      127.99    140.42 o 
  -4  13  16       45.44       76.19     89.76 o 
  -3  13  16        2.39       20.03    101.25 o 
  -2  13  16       85.28      167.18    129.96 o 
  -1  13  16      278.04      267.55     94.92 o 
   0  13  16      140.51      304.59    104.55 o 
   1  13  16      276.81      293.66    119.61 o 
   2  13  16       71.53       51.38    103.76 o 
   3  13  16        2.70       44.75    116.03 o 
   4  13  16       34.88       80.19    128.71 o 
  -2  14  16       42.30      111.92    136.41 o 
  -1  14  16       65.70      115.72    124.25 o 
   0  14  16       18.06       20.69     79.19 o 
   1  14  16       72.73      168.12    146.55 o 
   2  14  16       35.80      233.79    143.19 o 
   1   0  17      409.99      436.97     59.49 o 
   2   0  17     2647.75     2676.56    152.63 o 
   3   0  17      277.55      373.52     73.36 o 
   4   0  17     1279.02     1158.28    135.35 o 
   5   0  17      296.42      248.62     73.31 o 
   6   0  17        1.62       10.14     53.34 o 
   7   0  17      284.12      245.24     73.64 o 
   8   0  17      134.84      181.19     77.83 o 
   9   0  17       36.88      125.48     81.68 o 
  10   0  17      420.73      342.57    118.94 o 
 -10   1  17       57.73       47.74     83.56 o 
  -9   1  17       52.39       21.21     75.26 o 
  -8   1  17      186.76      183.88     84.23 o 
  -7   1  17        2.66       23.25     68.86 o 
  -6   1  17       15.13       16.76     67.08 o 
  -5   1  17      576.10      615.35    119.61 o 
  -4   1  17       56.48       76.15     63.58 o 
  -3   1  17      286.88      174.65     96.36 o 
  -2   1  17      458.59      402.27    180.91 o 
  -1   1  17     1591.86     1482.05    113.21 o 
   0   1  17       33.27      100.54     46.07 o 
   1   1  17     1326.84     1404.52    102.71 o 
   2   1  17      453.23      433.66     84.93 o 
   3   1  17      306.82      212.49     75.75 o 
   4   1  17       68.12       75.87     52.50 o 
   5   1  17      709.92      686.25     96.07 o 
   6   1  17       10.45       48.88     54.27 o 
   7   1  17        8.61       66.42     55.69 o 
   8   1  17      202.10      118.69     78.02 o 
   9   1  17       50.03       60.24     65.38 o 
  10   1  17       53.59       36.03     72.40 o 
 -10   2  17       53.87       66.92     87.39 o 
  -9   2  17      567.43      784.42    158.83 o 
  -8   2  17      346.55      352.26    120.83 o 
  -7   2  17       64.38       76.01     74.27 o 
  -6   2  17        7.94       25.19     69.93 o 
  -5   2  17      160.01      131.51     73.27 o 
  -4   2  17     1186.15     1155.35    160.75 o 
  -3   2  17     1281.25     1378.01    163.28 o 
  -2   2  17      428.80      517.06    143.31 o 
  -1   2  17      740.38      851.32    119.30 o 
   0   2  17       16.17       44.34     39.25 o 
   1   2  17      731.88      396.27    206.88 o 
   2   2  17      403.54      547.36     97.46 o 
   3   2  17     1258.72     1096.33    270.29 o 
   4   2  17     1180.71     1317.00    141.94 o 
   5   2  17      125.98      128.39     56.13 o 
   6   2  17        2.94       17.01     48.32 o 
   7   2  17      106.96      107.54     66.55 o 
   8   2  17      388.11      362.03    104.78 o 
   9   2  17      602.96      674.51    133.48 o 
  10   2  17       53.38      103.61     79.64 o 
 -10   3  17      382.87      311.56    124.94 o 
  -9   3  17       93.40      121.02     92.22 o 
  -8   3  17       49.91       39.51     71.62 o 
  -7   3  17      185.12      159.84     94.34 o 
  -6   3  17      344.88      355.13    106.00 o 
  -5   3  17      272.52      274.57     87.42 o 
  -4   3  17      645.85      620.72    122.89 o 
  -3   3  17      266.93      309.52     97.68 o 
  -2   3  17      400.48      386.47    104.86 o 
  -1   3  17      175.17      154.57     52.18 o 
   0   3  17      900.39     1038.11    107.62 o 
   1   3  17      193.58      143.86     50.01 o 
   2   3  17      379.52      427.00     74.98 o 
   3   3  17      241.70      273.95     76.64 o 
   4   3  17      642.69      717.32    109.24 o 
   5   3  17      314.98      393.99     85.97 o 
   6   3  17      293.08      441.45     95.71 o 
   7   3  17      214.26      263.97     88.00 o 
   8   3  17       40.24       50.45     62.63 o 
   9   3  17      108.50      166.58     88.35 o 
  10   3  17      328.14      299.63    116.32 o 
 -10   4  17       72.47       56.50     93.81 o 
  -9   4  17      369.41      292.69    113.24 o 
  -8   4  17      244.04      268.51    101.57 o 
  -7   4  17      909.47      990.13    168.10 o 
  -6   4  17      256.81      223.77     88.05 o 
  -5   4  17      662.50      745.27    144.01 o 
  -4   4  17      220.42      242.33     89.80 o 
  -3   4  17     1917.88     2062.37    201.01 o 
  -2   4  17      103.90      105.51     63.78 o 
  -1   4  17      495.60      588.57     88.54 o 
   0   4  17       10.94       15.56     38.63 o 
   1   4  17      471.36      551.28     90.40 o 
   2   4  17      121.83       84.28     45.15 o 
   3   4  17     2236.87     2324.09    163.83 o 
   4   4  17      212.51      298.30     78.70 o 
   5   4  17      721.58      812.23    147.13 o 
   6   4  17      229.53      173.85     81.53 o 
   7   4  17      837.62     1002.73    139.74 o 
   8   4  17      260.95      214.44     96.86 o 
   9   4  17      353.26      327.33    120.53 o 
  10   4  17       78.99       88.68    115.11 o 
 -10   5  17      102.53      243.48    119.90 o 
  -9   5  17       81.66       85.27     94.37 o 
  -8   5  17       15.28       60.21     82.41 o 
  -7   5  17      155.39      109.00     85.67 o 
  -6   5  17      702.26      738.24    154.36 o 
  -5   5  17      412.72      420.09    108.43 o 
  -4   5  17      103.20      168.80     77.87 o 
  -3   5  17      431.12      239.22    129.35 o 
  -2   5  17      284.86      304.27     73.90 o 
  -1   5  17      808.99      716.89    104.88 o 
   0   5  17     1407.81     1341.19    134.33 o 
   1   5  17      775.72      547.91    153.79 o 
   2   5  17      351.39      441.04     88.41 o 
   3   5  17      469.99      438.29     92.44 o 
   4   5  17      114.05      120.52     73.61 o 
   5   5  17      357.06      377.77    100.80 o 
   6   5  17      666.67      785.65    156.46 o 
   7   5  17      129.26      183.46     96.34 o 
   8   5  17       13.55       62.86     82.80 o 
   9   5  17       91.23      123.21    109.46 o 
  10   5  17      101.18      109.20    130.21 o 
  -9   6  17       39.99       63.61     97.19 o 
  -8   6  17      327.53      325.11    128.66 o 
  -7   6  17      133.01      108.57     89.24 o 
  -6   6  17      159.44       77.22     76.76 o 
  -5   6  17      136.44      132.71     83.14 o 
  -4   6  17      190.15      215.96     86.50 o 
  -3   6  17      630.77      596.27    124.49 o 
  -2   6  17     1194.57     1146.62    115.47 o 
  -1   6  17      145.88      153.53     63.89 o 
   0   6  17       92.99       99.27     50.43 o 
   1   6  17      179.25      172.85     67.72 o 
   2   6  17     1302.73     1357.04    137.89 o 
   3   6  17      723.68      657.48    127.77 o 
   4   6  17      214.68      164.38     76.61 o 
   5   6  17      114.03      142.96     78.89 o 
   6   6  17      134.59      142.58     78.57 o 
   7   6  17      115.14      137.79     91.80 o 
   8   6  17      397.33      393.20    215.25 o 
   9   6  17       36.66       34.02    107.64 o 
  -9   7  17      198.30      284.59    123.49 o 
  -8   7  17       53.04      113.90     97.43 o 
  -7   7  17      526.97      576.93    147.46 o 
  -6   7  17       46.95       69.53     82.50 o 
  -5   7  17      711.27      642.03    141.34 o 
  -4   7  17      574.72      629.90    129.99 o 
  -3   7  17       38.97      118.52     76.20 o 
  -2   7  17      396.19      358.90     78.03 o 
  -1   7  17     1168.36     1275.78    140.90 o 
   0   7  17     1195.64     1151.96    132.33 o 
   1   7  17     1148.27     1369.33    144.21 o 
   2   7  17      366.34      444.26     91.65 o 
   3   7  17       45.90      104.45     75.97 o 
   4   7  17      614.55      695.27    129.81 o 
   5   7  17      788.82      844.91    148.79 o 
   6   7  17       43.54       62.11     79.36 o 
   7   7  17      532.20      536.68    141.25 o 
   8   7  17       58.95      210.37    134.71 o 
   9   7  17      190.80      208.05    133.96 o 
  -8   8  17      411.08      410.07    133.14 o 
  -7   8  17      136.10      189.77    108.21 o 
  -6   8  17      234.72      157.66     98.51 o 
  -5   8  17       25.12       26.16     69.65 o 
  -4   8  17      570.15      740.04    156.22 o 
  -3   8  17      224.29      154.32     82.16 o 
  -2   8  17      228.71      252.98     71.27 o 
  -1   8  17       21.49       13.33     47.13 o 
   0   8  17        8.43       22.37     51.80 o 
   1   8  17       19.32       65.58     57.56 o 
   2   8  17      194.19      323.55    103.28 o 
   3   8  17      188.30      159.54     80.15 o 
   4   8  17      555.46      639.65    142.03 o 
   5   8  17       27.20       26.37     73.45 o 
   6   8  17      240.99      266.94    105.34 o 
   7   8  17      113.22       66.20     97.21 o 
   8   8  17      419.82      516.10    174.62 o 
  -8   9  17       17.23       50.75     88.70 o 
  -7   9  17      536.90      502.94    135.14 o 
  -6   9  17      352.13      300.16    123.16 o 
  -5   9  17      300.03      314.77    118.31 o 
  -4   9  17       33.88       61.66     80.11 o 
  -3   9  17       98.79      128.27     82.84 o 
  -2   9  17       94.80      108.17     61.12 o 
  -1   9  17      679.36      688.34    115.27 o 
   0   9  17      688.07     1011.16    124.15 o 
   1   9  17      694.13      865.04    149.41 o 
   2   9  17      118.80       87.45     79.75 o 
   3   9  17       94.54      104.91     82.20 o 
   4   9  17       37.46       26.04     70.54 o 
   5   9  17      250.93      281.81    108.45 o 
   6   9  17      341.64      325.57    152.76 o 
   7   9  17      576.14      515.72    175.22 o 
   8   9  17       20.00       71.81    125.71 o 
  -7  10  17      178.72      113.63    105.28 o 
  -6  10  17       10.55       48.10     89.31 o 
  -5  10  17       16.55       31.96     84.98 o 
  -4  10  17       96.17      157.87     97.37 o 
  -3  10  17      436.37      447.17    120.54 o 
  -2  10  17      205.53      249.00     70.74 o 
  -1  10  17        0.17        5.96     56.18 o 
   0  10  17       62.25       20.82     74.69 o 
   1  10  17        3.37       31.23     70.85 o 
   2  10  17      200.23      294.48    107.26 o 
   3  10  17      438.75      600.05    140.14 o 
   4  10  17      112.81       80.57     86.33 o 
   5  10  17        9.71       21.24    100.68 o 
   6  10  17        8.50        1.34     97.39 o 
   7  10  17      156.14      280.85    157.97 o 
  -6  11  17      320.76      453.34    138.19 o 
  -5  11  17       48.99      107.94     91.08 o 
  -4  11  17      265.29      347.86    125.33 o 
  -3  11  17       37.17       43.25     78.60 o 
  -2  11  17       84.45       78.96     72.48 o 
  -1  11  17       18.51       29.41     76.55 o 
   0  11  17      426.43      409.35    125.63 o 
   1  11  17       20.99        2.65     75.32 o 
   2  11  17       73.09       45.61     74.65 o 
   3  11  17       46.83      101.43     83.54 o 
   4  11  17      245.53      347.91    148.54 o 
   5  11  17       44.60       35.07     94.65 o 
   6  11  17      341.35      491.07    187.07 o 
  -5  12  17       13.08       43.24     84.91 o 
  -4  12  17       24.68       43.55     92.27 o 
  -3  12  17       47.86       84.44     96.12 o 
  -2  12  17       36.82       61.59     86.52 o 
  -1  12  17       44.09       37.94     88.03 o 
   0  12  17       11.49       53.66     88.65 o 
   1  12  17       44.16       33.32     87.16 o 
   2  12  17       27.25       37.82     77.37 o 
   3  12  17       62.69       41.29    112.34 o 
   4  12  17       28.69       43.49    117.19 o 
   5  12  17       21.18        7.22    115.42 o 
  -3  13  17        6.73       12.20    108.91 o 
  -2  13  17      138.22      219.56    156.14 o 
  -1  13  17      128.60       93.89     93.63 o 
   0  13  17       42.76      122.62     98.27 o 
   1  13  17       93.22       64.06    101.18 o 
   2  13  17      136.70       93.25    130.93 o 
   3  13  17        4.71       31.89     96.03 o 
   0   0  18      845.43      908.48    130.61 o 
   1   0  18      627.01      584.73     74.62 o 
   2   0  18       34.84       23.66     39.20 o 
   3   0  18      210.41      217.32     66.39 o 
   4   0  18      152.44      137.45     51.20 o 
   5   0  18        0.46       26.42     50.60 o 
   6   0  18      165.85      166.09     70.16 o 
   7   0  18        2.35       26.97     58.17 o 
   8   0  18        7.58       39.11     78.07 o 
   9   0  18      434.93      701.96    170.35 o 
  10   0  18      157.21       32.19     85.79 o 
 -10   1  18       92.84      204.59    112.76 o 
  -9   1  18      189.10      189.34    111.28 o 
  -8   1  18      230.76      289.80    102.62 o 
  -7   1  18      363.98      418.63    103.50 o 
  -6   1  18       61.15      154.25     81.93 o 
  -5   1  18      359.53      248.36     95.42 o 
  -4   1  18      973.45      977.29    151.81 o 
  -3   1  18      530.62      604.56    245.09 o 
  -2   1  18      333.67      331.97     79.87 o 
  -1   1  18      122.96       44.09     42.04 o 
   0   1  18      191.22      161.69     55.91 o 
   1   1  18      175.69      128.06     45.98 o 
   2   1  18      305.89      312.58     70.57 o 
   3   1  18      465.50      628.35    101.62 o 
   4   1  18      912.44      990.08    129.69 o 
   5   1  18      382.10      396.26     79.81 o 
   6   1  18      106.33       66.62     51.58 o 
   7   1  18      385.86      482.50     91.19 o 
   8   1  18      239.88      253.68     99.62 o 
   9   1  18      205.91      217.29     88.49 o 
  10   1  18       86.98       97.25     86.44 o 
 -10   2  18       25.22       36.17     86.25 o 
  -9   2  18      110.29      211.24    105.16 o 
  -8   2  18      298.69      301.91    108.53 o 
  -7   2  18      456.83      435.64    120.72 o 
  -6   2  18      106.05      116.29     83.86 o 
  -5   2  18      226.98      295.81     96.96 o 
  -4   2  18      540.11      589.72    125.81 o 
  -3   2  18     1017.78     1139.08    158.38 o 
  -2   2  18      549.18      519.93    122.72 o 
  -1   2  18      824.35      980.09    133.39 o 
   0   2  18       28.37       65.16     48.17 o 
   1   2  18      808.05      646.26    127.84 o 
   2   2  18      566.52      640.05     90.60 o 
   3   2  18      957.56      445.32    218.22 o 
   4   2  18      542.95      600.95    102.65 o 
   5   2  18      212.19      247.61     73.03 o 
   6   2  18       99.05      115.92     60.19 o 
   7   2  18      508.15      848.14    134.62 o 
   8   2  18      295.87      285.99     93.74 o 
   9   2  18      114.83      158.46     83.41 o 
  10   2  18       26.84       58.44     89.13 o 
 -10   3  18       11.93       15.14     91.09 o 
  -9   3  18       76.34       78.59    105.97 o 
  -8   3  18      363.23      411.31    128.25 o 
  -7   3  18      204.19      267.66    108.93 o 
  -6   3  18       11.86       79.14     74.69 o 
  -5   3  18     1777.21     1663.21    201.23 o 
  -4   3  18      611.84      660.17    126.52 o 
  -3   3  18      176.31      221.83     81.26 o 
  -2   3  18     1181.30     1340.00    196.23 o 
  -1   3  18      230.79      310.28     79.47 o 
   0   3  18      115.92      223.90     58.17 o 
   1   3  18      257.19      187.94     54.00 o 
   2   3  18     1146.46     1163.65    123.88 o 
   3   3  18      166.28      183.02     65.49 o 
   4   3  18      726.02      862.65    115.28 o 
   5   3  18     1721.52     1661.42    159.92 o 
   6   3  18       21.76       16.64     64.56 o 
   7   3  18      220.62      183.63     81.63 o 
   8   3  18      343.61      367.01    104.82 o 
   9   3  18       54.89       70.56     91.28 o 
  10   3  18       12.88       32.99     87.30 o 
  -9   4  18       35.11       54.37     86.66 o 
  -8   4  18      642.78      716.90    158.64 o 
  -7   4  18      288.89      351.57    121.29 o 
  -6   4  18      129.50       79.01     70.54 o 
  -5   4  18     1458.12     1542.90    190.53 o 
  -4   4  18      744.59      755.15    141.38 o 
  -3   4  18      245.40      250.24     81.43 o 
  -2   4  18     2260.32     2617.21    270.67 o 
  -1   4  18      566.03      685.42    123.38 o 
   0   4  18     1697.15     1842.22    148.48 o 
   1   4  18      642.79      655.07    103.47 o 
   2   4  18     2210.52     1250.10    570.57 o 
   3   4  18      259.83      220.48     66.26 o 
   4   4  18      752.32      713.15    110.32 o 
   5   4  18     1428.79     1377.45    177.17 o 
   6   4  18      104.76       82.15     74.23 o 
   7   4  18      267.85      103.97     92.44 o 
   8   4  18      665.49      940.49    173.33 o 
   9   4  18       28.25      147.31     90.23 o 
  -9   5  18       43.22       66.86     92.59 o 
  -8   5  18      162.07      170.98    100.37 o 
  -7   5  18      548.55      485.78    146.40 o 
  -6   5  18      461.95      364.42    113.68 o 
  -5   5  18       33.82       36.92     63.50 o 
  -4   5  18     1201.64     1298.72    183.49 o 
  -3   5  18      243.31      171.25     87.12 o 
  -2   5  18      408.14      634.31    158.78 o 
  -1   5  18      170.98      220.20     67.17 o 
   0   5  18        9.02       51.05     50.11 o 
   1   5  18      219.29      228.88     71.55 o 
   2   5  18      374.67      401.07     91.34 o 
   3   5  18      249.22      312.84     84.61 o 
   4   5  18     1292.71     1299.10    175.48 o 
   5   5  18        8.97       79.10     69.38 o 
   6   5  18      478.03      482.57    125.39 o 
   7   5  18      545.54      581.35    151.54 o 
   8   5  18      145.83      118.59     89.46 o 
   9   5  18       32.46       18.83     95.19 o 
  -9   6  18      238.88      215.24    117.30 o 
  -8   6  18       36.08      119.48     96.69 o 
  -7   6  18      240.12      215.85    100.87 o 
  -6   6  18      368.27      300.44    107.00 o 
  -5   6  18      287.93      356.49    119.04 o 
  -4   6  18      325.10      424.42    125.15 o 
  -3   6  18      248.34      315.65     95.41 o 
  -2   6  18      627.72      673.64    122.09 o 
  -1   6  18       82.38       87.02     56.73 o 
   0   6  18      509.09      346.75    123.96 o 
   1   6  18      121.82       86.42     53.09 o 
   2   6  18      617.09      629.58     98.58 o 
   3   6  18      173.37      137.55     75.01 o 
   4   6  18      316.66      456.09    124.74 o 
   5   6  18      314.16      226.77    105.27 o 
   6   6  18      351.41      250.45    102.45 o 
   7   6  18      263.96      300.54    108.06 o 
   8   6  18       20.88       58.23     91.27 o 
   9   6  18      241.48      293.20    154.58 o 
  -8   7  18       19.88       33.02     89.16 o 
  -7   7  18      126.21      175.23     93.62 o 
  -6   7  18      645.95      761.75    156.40 o 
  -5   7  18      136.84      182.11     92.87 o 
  -4   7  18       79.52      115.96     73.66 o 
  -3   7  18      113.03       76.47     79.24 o 
  -2   7  18       28.43       46.06     67.11 o 
  -1   7  18      320.02      407.15     89.93 o 
   0   7  18     1160.88      779.93    362.72 o 
   1   7  18      319.05      402.84     88.50 o 
   2   7  18       45.63       27.08     55.13 o 
   3   7  18      115.40      116.96     81.17 o 
   4   7  18      125.89      157.16     85.79 o 
   5   7  18      157.65      178.77     99.58 o 
   6   7  18      614.80      753.29    151.64 o 
   7   7  18      148.16      181.48     94.86 o 
   8   7  18       23.17       72.62    122.83 o 
  -8   8  18       34.92       53.87     95.37 o 
  -7   8  18      190.89      210.48    106.13 o 
  -6   8  18      106.24      121.65     97.13 o 
  -5   8  18      357.19      263.62    113.80 o 
  -4   8  18      301.69      270.33    106.46 o 
  -3   8  18      199.81      207.73     93.33 o 
  -2   8  18      318.15      290.49     85.96 o 
  -1   8  18      192.59       98.73     53.24 o 
   0   8  18        1.61       43.23     52.86 o 
   1   8  18      183.31      152.63     68.39 o 
   2   8  18      310.68      319.58    106.15 o 
   3   8  18      238.54      230.68     96.26 o 
   4   8  18      326.44      437.46    121.57 o 
   5   8  18      322.89      227.53    105.73 o 
   6   8  18      100.28      132.33     93.61 o 
   7   8  18      185.67      114.40    121.94 o 
   8   8  18       32.65        9.00    120.23 o 
  -7   9  18      240.43      366.02    134.88 o 
  -6   9  18      453.34      536.51    138.47 o 
  -5   9  18      220.68      142.83     95.57 o 
  -4   9  18       63.85        9.09     73.00 o 
  -3   9  18      119.40      135.77     94.54 o 
  -2   9  18      141.18       71.75     57.95 o 
  -1   9  18      402.46      329.40     89.15 o 
   0   9  18     1282.44     1494.23    162.70 o 
   1   9  18      458.20      326.97    105.39 o 
   2   9  18      140.29      133.31     86.80 o 
   3   9  18      104.87      134.76     86.64 o 
   4   9  18       47.72       78.48     84.82 o 
   5   9  18      228.67      233.84    114.72 o 
   6   9  18      456.82      567.01    178.59 o 
   7   9  18      220.58      229.42    156.61 o 
  -6  10  18      157.08      134.38    104.03 o 
  -5  10  18      606.11      615.14    152.11 o 
  -4  10  18      455.63      507.20    138.81 o 
  -3  10  18       44.44      106.67     88.74 o 
  -2  10  18      180.68       45.93     76.44 o 
  -1  10  18       77.83      102.56     70.04 o 
   0  10  18      170.89      171.11     96.53 o 
   1  10  18      110.53      153.91     92.42 o 
   2  10  18      240.05      232.27     97.94 o 
   3  10  18       42.77       32.10     84.11 o 
   4  10  18      446.96      496.89    135.58 o 
   5  10  18      613.78      705.35    195.75 o 
   6  10  18      168.11      271.02    158.02 o 
  -5  11  18      288.50      242.00    120.79 o 
  -4  11  18       75.02      175.12     99.70 o 
  -3  11  18       27.96       45.46     87.13 o 
  -2  11  18      205.64      197.95     99.08 o 
  -1  11  18      235.79      282.80    113.33 o 
   0  11  18       98.51       81.63     90.14 o 
   1  11  18      237.20      358.41    122.42 o 
   2  11  18      240.89      321.92    115.97 o 
   3  11  18       27.78       45.59     86.75 o 
   4  11  18       57.23       16.75    103.63 o 
   5  11  18      288.53      312.51    158.98 o 
  -4  12  18       42.26      135.55    105.88 o 
  -3  12  18       37.22      116.02     93.95 o 
  -2  12  18       45.00      101.12    120.28 o 
  -1  12  18      164.55      122.16    100.35 o 
   0  12  18        6.48       21.73     74.40 o 
   1  12  18      147.93      163.81    107.68 o 
   2  12  18       45.68       71.32     89.44 o 
   3  12  18       48.07       32.54     99.18 o 
   4  12  18       25.15       60.21    119.57 o 
  -2  13  18       19.10        0.31    143.58 o 
  -1  13  18       65.27       42.52     93.43 o 
   0  13  18      104.87      231.96    119.04 o 
   1  13  18       62.40      112.08    106.68 o 
   2  13  18       18.40       54.82    133.44 o 
   1   0  19      939.87      788.43    119.98 o 
   2   0  19      321.18      333.30     69.04 o 
   3   0  19      251.80      394.94     86.35 o 
   4   0  19      352.96      345.29    122.00 o 
   5   0  19       35.12      102.57     57.61 o 
   6   0  19       41.17       86.78     69.08 o 
   7   0  19     1276.93     1487.90    169.55 o 
   8   0  19       76.59      105.43     96.76 o 
   9   0  19        2.63       37.51     93.14 o 
  10   0  19        8.22        6.94     87.46 o 
  -9   1  19       80.47       99.79    100.87 o 
  -8   1  19      293.03      376.66    108.60 o 
  -7   1  19      226.12      158.86     78.06 o 
  -6   1  19      368.47      246.41     88.88 o 
  -5   1  19      411.92      305.89     85.25 o 
  -4   1  19      325.32      397.19    102.78 o 
  -3   1  19      339.14      334.29     95.25 o 
  -2   1  19      834.02      829.58    132.78 o 
  -1   1  19      224.41      189.45     84.85 o 
   0   1  19       23.01       59.48     48.34 o 
   1   1  19      166.85      219.83     82.89 o 
   2   1  19      928.30     1033.79    112.57 o 
   3   1  19      260.10      216.26     72.21 o 
   4   1  19      390.97      358.96     85.55 o 
   5   1  19      368.96      398.30     89.96 o 
   6   1  19      394.48      444.60     93.56 o 
   7   1  19      231.03      182.50     84.89 o 
   8   1  19      288.73      333.47    101.42 o 
   9   1  19       56.07      138.09     94.16 o 
  -9   2  19      207.40      206.94     99.82 o 
  -8   2  19      386.76      340.79    116.46 o 
  -7   2  19      336.77      359.33    112.38 o 
  -6   2  19      819.34      882.19    159.39 o 
  -5   2  19      559.32      637.43    134.93 o 
  -4   2  19       35.18       44.05     60.93 o 
  -3   2  19      964.59      907.22    189.94 o 
  -2   2  19      160.67      112.15     85.58 o 
  -1   2  19      421.48      503.15    129.65 o 
   0   2  19     1854.19     1986.16    182.06 o 
   1   2  19      370.96      434.25     79.14 o 
   2   2  19      147.18       83.25     49.32 o 
   3   2  19      949.71      761.06    114.18 o 
   4   2  19       24.28       66.11     53.87 o 
   5   2  19      599.77      624.46    106.00 o 
   6   2  19      885.97     1059.26    127.76 o 
   7   2  19      357.47      346.92     94.85 o 
   8   2  19      415.73      485.42    113.91 o 
   9   2  19      181.88      193.89     93.58 o 
  -9   3  19      121.85      156.84    111.67 o 
  -8   3  19       89.46      186.81    100.01 o 
  -7   3  19      546.89      533.05    141.89 o 
  -6   3  19       32.47       33.27     70.27 o 
  -5   3  19       12.19       15.83     63.83 o 
  -4   3  19      393.29      346.02    111.64 o 
  -3   3  19     1939.76     1951.79    255.81 o 
  -2   3  19      327.79      323.13    155.07 o 
  -1   3  19      212.38      121.35     87.71 o 
   0   3  19      259.12      277.48     90.86 o 
   1   3  19      278.38      176.92     67.65 o 
   2   3  19      359.49      335.33     75.57 o 
   3   3  19     2044.89     1229.80    553.01 o 
   4   3  19      357.86      419.94     95.91 o 
   5   3  19       12.40       16.46     57.04 o 
   6   3  19       24.81       81.84     74.06 o 
   7   3  19      546.45      585.92    125.11 o 
   8   3  19       93.73       80.76     72.66 o 
   9   3  19      116.46      113.80     97.86 o 
  -9   4  19       85.94       69.11    100.57 o 
  -8   4  19      260.27      282.73    112.62 o 
  -7   4  19      760.97      745.51    168.77 o 
  -6   4  19      785.92      810.36    163.03 o 
  -5   4  19       72.22      138.19     78.02 o 
  -4   4  19      730.53      873.00    154.80 o 
  -3   4  19      254.92      142.01     82.54 o 
  -2   4  19       69.87       49.42     74.13 o 
  -1   4  19      712.41      594.87    146.11 o 
   0   4  19     1162.94     1156.42    159.82 o 
   1   4  19      751.27      501.39    109.38 o 
   2   4  19      108.98       84.96     56.85 o 
   3   4  19      210.93      187.56     73.81 o 
   4   4  19      635.15      804.84    121.82 o 
   5   4  19       83.78       74.20     63.61 o 
   6   4  19      797.82      829.27    163.33 o 
   7   4  19      792.98      896.71    177.96 o 
   8   4  19      279.05      328.87    116.47 o 
   9   4  19       87.38      118.31    101.36 o 
  -9   5  19      241.69      129.22    115.85 o 
  -8   5  19      168.10      294.84    126.29 o 
  -7   5  19      195.47      245.05    103.51 o 
  -6   5  19      331.45      340.29    109.94 o 
  -5   5  19       42.02       67.47     83.29 o 
  -4   5  19      363.65      286.92    114.35 o 
  -3   5  19      756.13      635.48    123.05 o 
  -2   5  19      588.17      656.39    161.26 o 
  -1   5  19      816.55      888.77    137.22 o 
   0   5  19      103.85      158.53     57.40 o 
   1   5  19      864.80      954.64    124.60 o 
   2   5  19      709.37      392.53    217.76 o 
   3   5  19      954.58     1001.45    121.62 o 
   4   5  19      361.39      373.05    109.42 o 
   5   5  19       31.91       78.09     77.72 o 
   6   5  19      320.01      245.64     99.67 o 
   7   5  19      221.45      249.84    104.31 o 
   8   5  19      160.29      292.88    121.41 o 
   9   5  19      235.74      376.15    178.88 o 
  -8   6  19       37.00        4.90     82.23 o 
  -7   6  19       79.31      152.88    100.62 o 
  -6   6  19       61.50       79.32     83.23 o 
  -5   6  19      490.60      381.43    131.54 o 
  -4   6  19       59.45      107.31     87.06 o 
  -3   6  19       22.99       43.20     69.02 o 
  -2   6  19      946.12      853.90    180.69 o 
  -1   6  19     1087.20     1296.44    157.60 o 
   0   6  19      500.91      493.42     91.50 o 
   1   6  19     1020.20      777.31    259.22 o 
   2   6  19      965.69      876.84    119.50 o 
   3   6  19       17.36       45.03     69.59 o 
   4   6  19       78.63      154.25     94.96 o 
   5   6  19      451.06      487.21    130.50 o 
   6   6  19       51.50       58.25     79.82 o 
   7   6  19       91.21       54.52     84.12 o 
   8   6  19       55.89      112.27     91.71 o 
  -8   7  19      233.69      300.93    133.33 o 
  -7   7  19        2.91       60.60     84.70 o 
  -6   7  19       94.31      185.30    100.19 o 
  -5   7  19      615.93      447.90    131.53 o 
  -4   7  19      194.45      107.00     88.00 o 
  -3   7  19       45.13       86.95     75.09 o 
  -2   7  19      590.43      576.84    155.43 o 
  -1   7  19      584.65      585.10    111.17 o 
   0   7  19      444.74      283.76    119.67 o 
   1   7  19      655.59      568.17    109.54 o 
   2   7  19      553.29      716.94    134.17 o 
   3   7  19       49.07       46.52     70.11 o 
   4   7  19      255.91      226.33    104.74 o 
   5   7  19      622.52      569.81    140.90 o 
   6   7  19      108.39       93.63     91.50 o 
   7   7  19        7.00       17.40     85.73 o 
   8   7  19      247.54      485.69    177.15 o 
  -7   8  19      134.34      181.22    119.28 o 
  -6   8  19       91.59      185.20     97.99 o 
  -5   8  19      750.85      851.41    161.04 o 
  -4   8  19      110.44      213.79     97.43 o 
  -3   8  19      271.68      316.57    102.12 o 
  -2   8  19       86.31      186.93     91.64 o 
  -1   8  19      122.26      119.81     69.89 o 
   0   8  19      136.44      171.93     77.53 o 
   1   8  19      102.07      144.84     85.70 o 
   2   8  19       90.94      140.96     86.65 o 
   3   8  19      261.80      233.67    108.09 o 
   4   8  19       99.96      179.33     94.48 o 
   5   8  19      733.58      863.32    160.63 o 
   6   8  19       87.53       55.05     86.65 o 
   7   8  19      135.20       92.19    134.81 o 
  -7   9  19       17.36       46.16    100.73 o 
  -6   9  19      101.96       64.03    100.22 o 
  -5   9  19      153.07      230.10    102.19 o 
  -4   9  19      142.77       71.34     82.48 o 
  -3   9  19      103.69      135.02     97.19 o 
  -2   9  19      511.27      758.13    147.56 o 
  -1   9  19      254.55      171.93     75.83 o 
   0   9  19      156.87      154.81     79.76 o 
   1   9  19      288.18      368.07    117.83 o 
   2   9  19      522.18      691.67    144.56 o 
   3   9  19      111.13       42.07     78.46 o 
   4   9  19      141.56      198.10     95.38 o 
   5   9  19      143.29      270.19    106.43 o 
   6   9  19       89.69       36.07    131.51 o 
   7   9  19       18.33       55.59    138.54 o 
  -6  10  19       91.64      208.69    109.96 o 
  -5  10  19       58.47       69.04     99.63 o 
  -4  10  19      389.77      470.28    133.30 o 
  -3  10  19      157.51      147.39    102.47 o 
  -2  10  19      467.92      567.78    137.18 o 
  -1  10  19       19.40       41.04     65.12 o 
   0  10  19       26.74        5.19     74.17 o 
   1  10  19       26.66       39.34     75.79 o 
   2  10  19      472.09      582.92    147.00 o 
   3  10  19      166.12      197.47    104.44 o 
   4  10  19      371.24      387.12    126.83 o 
   5  10  19       67.52      160.90    137.94 o 
   6  10  19       91.18       58.02    133.40 o 
  -5  11  19       39.50        1.31     97.19 o 
  -4  11  19       24.92       13.09     91.30 o 
  -3  11  19      121.21       53.05     91.43 o 
  -2  11  19       84.60       52.52     85.64 o 
  -1  11  19       82.83      154.62    101.89 o 
   0  11  19       20.44       11.64     83.98 o 
   1  11  19       96.91      135.44    104.13 o 
   2  11  19       83.66       27.00     81.49 o 
   3  11  19      119.31      104.91     94.77 o 
   4  11  19       20.33       11.99    105.79 o 
   5  11  19       28.31       79.34    121.27 o 
  -3  12  19       12.76       10.61     88.65 o 
  -2  12  19        5.66       88.92    193.85 o 
  -1  12  19       95.32       69.08    100.52 o 
   0  12  19      204.17      204.57    104.42 o 
   1  12  19       83.20       52.31     93.89 o 
   2  12  19        1.62       15.47     85.70 o 
   3  12  19       23.32       26.45    108.73 o 
   0   0  20      861.74      970.87    178.75 o 
   1   0  20      612.62      708.19    130.85 o 
   2   0  20        1.40       27.10     56.52 o 
   3   0  20      620.33      596.47    111.69 o 
   4   0  20      391.33      313.13     88.91 o 
   5   0  20       91.51       68.55     63.36 o 
   6   0  20     1488.50     1473.68    154.51 o 
   7   0  20       71.24       47.34     60.47 o 
   8   0  20       81.93      119.50     75.28 o 
   9   0  20       11.30       77.86     80.00 o 
  -9   1  20      430.57      484.95    152.33 o 
  -8   1  20       50.31      147.02     80.05 o 
  -7   1  20      277.18      282.29     97.66 o 
  -6   1  20      210.63      263.21     89.93 o 
  -5   1  20      143.04      152.82     73.46 o 
  -4   1  20      108.59      131.64     80.45 o 
  -3   1  20      725.85      751.99    112.67 o 
  -2   1  20      656.55      730.50    137.37 o 
  -1   1  20      131.88      156.83     80.86 o 
   0   1  20      116.58      165.38     52.93 o 
   1   1  20      133.02      122.76     75.37 o 
   2   1  20      594.31      717.84    136.68 o 
   3   1  20      696.60      769.07    115.14 o 
   4   1  20      104.73       87.26     57.16 o 
   5   1  20      112.18       99.98     68.98 o 
   6   1  20      196.60      229.22     74.86 o 
   7   1  20      299.96      318.87    102.11 o 
   8   1  20       50.49       85.54     76.49 o 
   9   1  20      453.69      521.14    131.09 o 
  -9   2  20       43.17       17.24     77.38 o 
  -8   2  20       56.40      114.23     85.60 o 
  -7   2  20      751.15      835.37    166.79 o 
  -6   2  20       62.43      104.63     85.06 o 
  -5   2  20      835.67      850.87    153.72 o 
  -4   2  20     1052.52     1052.90    158.57 o 
  -3   2  20      735.77      488.06    152.83 o 
  -2   2  20       26.23       27.17     73.34 o 
  -1   2  20      137.79       87.59     83.91 o 
   0   2  20      896.29      841.56    146.13 o 
   1   2  20       85.51       56.56     62.95 o 
   2   2  20       13.18       20.13     49.84 o 
   3   2  20      711.12      780.72    123.20 o 
   4   2  20      942.78     1058.37    130.20 o 
   5   2  20      810.06      928.20    133.42 o 
   6   2  20       93.17      126.02     90.66 o 
   7   2  20      804.78      753.40    135.10 o 
   8   2  20       62.72       64.82     78.64 o 
   9   2  20       30.58       19.62     75.51 o 
  -9   3  20       60.91       35.98     93.99 o 
  -8   3  20      551.13      697.02    161.38 o 
  -7   3  20      338.70      317.96    115.29 o 
  -6   3  20      201.20      247.39    105.56 o 
  -5   3  20      441.85      472.45    125.80 o 
  -4   3  20      712.50      796.12    151.02 o 
  -3   3  20       93.59      123.50     95.19 o 
  -2   3  20      708.59      795.01    182.90 o 
  -1   3  20       73.52       37.75     75.37 o 
   0   3  20       26.90       46.29     56.12 o 
   1   3  20       83.21       46.35     60.39 o 
   2   3  20      781.94      796.11    123.88 o 
   3   3  20       81.96       43.92     51.25 o 
   4   3  20      710.08      864.26    129.21 o 
   5   3  20      426.65      465.33    100.23 o 
   6   3  20      220.44      246.20    100.55 o 
   7   3  20      365.01      360.16    114.01 o 
   8   3  20      543.66      524.70    122.20 o 
   9   3  20       69.22      142.55    111.47 o 
  -9   4  20       18.36       49.53     86.20 o 
  -8   4  20       68.27      116.15     98.82 o 
  -7   4  20      427.09      434.63    130.24 o 
  -6   4  20       68.40      158.04     90.66 o 
  -5   4  20      604.46      515.27    135.32 o 
  -4   4  20       91.07      127.63     82.31 o 
  -3   4  20     1087.61     1167.07    219.21 o 
  -2   4  20       66.73       70.51     85.72 o 
  -1   4  20      553.51      656.91    155.36 o 
   0   4  20      315.52      411.26     96.38 o 
   1   4  20      480.15      351.89    158.45 o 
   2   4  20       64.16       13.55     50.69 o 
   3   4  20     1053.29     1205.40    143.51 o 
   4   4  20       82.70       67.56     62.99 o 
   5   4  20      570.60      403.73    124.51 o 
   6   4  20       80.81      103.23     79.12 o 
   7   4  20      431.90      310.78    123.97 o 
   8   4  20       68.46       67.43     87.55 o 
   9   4  20       18.45       20.76     87.51 o 
  -8   5  20      213.97      201.80    118.79 o 
  -7   5  20      165.78      150.73     96.02 o 
  -6   5  20       85.46      140.23     86.79 o 
  -5   5  20       14.61       10.70     73.32 o 
  -4   5  20      931.13      946.42    166.95 o 
  -3   5  20       84.73      155.29     75.85 o 
  -2   5  20      694.62      844.99    181.40 o 
  -1   5  20       65.51      117.53     95.48 o 
   0   5  20      521.13      354.92    107.58 o 
   1   5  20       90.12      128.94     66.53 o 
   2   5  20      785.46      475.09    189.15 o 
   3   5  20      127.99      174.52     69.77 o 
   4   5  20      892.82      965.80    161.03 o 
   5   5  20        9.85       47.06     79.20 o 
   6   5  20       96.23      115.72    100.65 o 
   7   5  20      178.18      204.69     99.19 o 
   8   5  20      248.85      349.10    134.73 o 
  -8   6  20       21.92       55.88     90.92 o 
  -7   6  20       64.95       79.62     88.53 o 
  -6   6  20      379.68      437.67    131.57 o 
  -5   6  20      305.11      339.32    109.97 o 
  -4   6  20      351.29      267.62     95.36 o 
  -3   6  20      108.45       84.05     77.11 o 
  -2   6  20       18.00       73.90     87.38 o 
  -1   6  20       68.45      145.14    101.32 o 
   0   6  20      647.68      695.38    140.32 o 
   1   6  20       47.52      107.89     67.05 o 
   2   6  20       24.60       60.66     61.71 o 
   3   6  20      105.38       73.13     74.12 o 
   4   6  20      290.60      238.35     95.23 o 
   5   6  20      267.21      298.47    105.38 o 
   6   6  20      387.62      440.42    128.11 o 
   7   6  20       66.53       22.32     90.09 o 
   8   6  20       19.97       19.89     94.11 o 
  -7   7  20       72.67      144.79    106.08 o 
  -6   7  20       69.06       80.32     85.09 o 
  -5   7  20      169.90      232.63    108.05 o 
  -4   7  20       79.68      133.16     92.09 o 
  -3   7  20      257.44      271.94    106.27 o 
  -2   7  20      215.84      221.33    114.47 o 
  -1   7  20      182.86      155.85    114.64 o 
   0   7  20       92.99       99.07     60.38 o 
   1   7  20      207.62      163.16     75.78 o 
   2   7  20      208.50      305.28     99.47 o 
   3   7  20      276.86      319.69    109.77 o 
   4   7  20       83.45       93.66     83.92 o 
   5   7  20      146.08       75.88     92.70 o 
   6   7  20       71.82      153.87     94.74 o 
   7   7  20       99.03       74.00    101.08 o 
  -7   8  20       30.98       41.83     94.31 o 
  -6   8  20      370.34      359.87    130.29 o 
  -5   8  20      314.43      236.27    106.46 o 
  -4   8  20      278.55      220.19    109.44 o 
  -3   8  20      210.00      176.73    100.53 o 
  -2   8  20      188.45      280.03    131.89 o 
  -1   8  20      215.15      157.48    112.30 o 
   0   8  20      299.79      235.40     76.41 o 
   1   8  20      185.55      316.84    107.81 o 
   2   8  20      227.21      267.31    103.10 o 
   3   8  20      201.20      206.10    102.52 o 
   4   8  20      249.95      264.70    113.15 o 
   5   8  20      313.72      233.80    107.00 o 
   6   8  20      350.77      299.89    122.23 o 
   7   8  20       25.75       64.68    134.68 o 
  -6   9  20       91.37       78.22     95.66 o 
  -5   9  20       70.26       42.46     92.29 o 
  -4   9  20      111.94      128.51     96.52 o 
  -3   9  20      272.02      336.95    113.57 o 
  -2   9  20      275.73      191.50    122.53 o 
  -1   9  20       33.83        4.05     83.82 o 
   0   9  20        3.77       24.27     74.48 o 
   1   9  20       40.23       54.00     84.26 o 
   2   9  20      318.53      278.62    112.08 o 
   3   9  20      208.43      162.18     99.77 o 
   4   9  20      111.01      188.60    104.46 o 
   5   9  20       64.33       85.67     98.24 o 
   6   9  20      103.38      170.55    136.58 o 
  -5  10  20      238.57      261.59    116.49 o 
  -4  10  20       61.36      113.16    100.19 o 
  -3  10  20       51.36       73.93     87.41 o 
  -2  10  20       11.92       35.17     95.10 o 
  -1  10  20      405.08      426.24    159.26 o 
   0  10  20      126.24       97.68     88.20 o 
   1  10  20      467.81      485.66    154.08 o 
   2  10  20       15.93       12.15     77.77 o 
   3  10  20       57.05       25.71     78.35 o 
   4  10  20       63.81      101.62     95.08 o 
   5  10  20      258.46      333.20    159.53 o 
  -4  11  20      163.78      117.99    109.19 o 
  -3  11  20       36.62       39.14     94.71 o 
  -2  11  20      188.53      294.30    241.44 o 
  -1  11  20       38.77      184.68    131.74 o 
   0  11  20       36.17       57.82     93.76 o 
   1  11  20       38.68       79.36     94.10 o 
   2  11  20      198.64      276.33    125.12 o 
   3  11  20       38.25       93.28    103.00 o 
   4  11  20      133.25      135.49    135.54 o 
  -1  12  20       81.12       76.48    119.19 o 
   0  12  20       59.47       61.67    101.79 o 
   1  12  20       89.43      105.64    103.04 o 
   1   0  21      692.33      662.54    138.11 o 
   2   0  21      952.13      918.96    141.76 o 
   3   0  21      169.92      153.16     79.74 o 
   4   0  21       15.89       55.66     60.51 o 
   5   0  21     1050.92     1266.26    160.67 o 
   6   0  21       16.53       24.26     53.64 o 
   7   0  21      735.39      568.47    104.52 o 
   8   0  21      234.42      191.91     99.44 o 
   9   0  21       77.82      111.20     92.03 o 
  -9   1  21      139.98       99.41    100.07 o 
  -8   1  21      443.58      607.24    130.65 o 
  -7   1  21      268.36      269.05     95.79 o 
  -6   1  21      377.53      414.67    110.16 o 
  -5   1  21      679.53      770.68    129.00 o 
  -4   1  21      123.39      136.84     68.26 o 
  -3   1  21      125.93      162.43     78.94 o 
  -2   1  21      756.56      683.13    143.62 o 
  -1   1  21     1551.20     1410.43    166.61 o 
   0   1  21      324.56      234.85    105.77 o 
   1   1  21     1644.21     1809.42    189.88 o 
   2   1  21      756.68      851.43    152.33 o 
   3   1  21       96.08       42.55     57.13 o 
   4   1  21      116.56      142.43     69.86 o 
   5   1  21      673.05      923.27    132.89 o 
   6   1  21      413.33      440.59    107.22 o 
   7   1  21      285.03      226.25     96.30 o 
   8   1  21      450.23      562.88    128.44 o 
   9   1  21      116.58       23.08     89.58 o 
  -8   2  21       10.61        6.53     73.53 o 
  -7   2  21      179.87      302.39     97.33 o 
  -6   2  21      390.38      429.22    132.41 o 
  -5   2  21      658.80      592.43    142.59 o 
  -4   2  21      348.84      384.66    135.49 o 
  -3   2  21      352.42      439.10    137.97 o 
  -2   2  21      458.31      411.42    135.34 o 
  -1   2  21      958.79      880.54    192.51 o 
   0   2  21        3.11       23.36     78.18 o 
   1   2  21      854.75      863.54    144.57 o 
   2   2  21      464.79      458.98    112.82 o 
   3   2  21      305.82      377.49     90.62 o 
   4   2  21      349.45      289.81     88.83 o 
   5   2  21      616.49      684.11    120.89 o 
   6   2  21      449.37      659.36    152.84 o 
   7   2  21      169.99      109.80     85.78 o 
   8   2  21       13.45       62.40     79.31 o 
  -8   3  21       15.83       18.75     84.61 o 
  -7   3  21      440.38      369.44    123.17 o 
  -6   3  21      205.80      259.44    105.46 o 
  -5   3  21       40.98       76.74     76.89 o 
  -4   3  21      398.74      538.50    172.82 o 
  -3   3  21      443.67      471.35    146.87 o 
  -2   3  21      494.48      379.52    132.20 o 
  -1   3  21      279.15      374.05    135.27 o 
   0   3  21       12.95       25.32     65.31 o 
   1   3  21      264.69      385.56    112.47 o 
   2   3  21      562.12      613.62    120.66 o 
   3   3  21      472.99      565.23    104.97 o 
   4   3  21      407.57      498.09    114.42 o 
   5   3  21       44.80       98.70     83.66 o 
   6   3  21      204.48      267.55    101.90 o 
   7   3  21      474.44      455.72    132.51 o 
   8   3  21       24.32       28.60     84.23 o 
  -8   4  21      101.70       99.25     93.43 o 
  -7   4  21       50.22       31.20     83.68 o 
  -6   4  21      454.02      524.39    138.56 o 
  -5   4  21       56.76       28.34     69.64 o 
  -4   4  21      993.98      962.99    164.33 o 
  -3   4  21       39.66       85.43     91.87 o 
  -2   4  21       63.27       85.88     78.97 o 
  -1   4  21       55.37       56.50     88.51 o 
   0   4  21      952.01      903.83    180.60 o 
   1   4  21       75.78      127.20     73.11 o 
   2   4  21       39.22       56.85     55.19 o 
   3   4  21       58.33       42.61     58.43 o 
   4   4  21      864.68      940.31    134.62 o 
   5   4  21       51.08       42.77     80.34 o 
   6   4  21      488.28      652.86    143.95 o 
   7   4  21       60.68       91.24     86.39 o 
   8   4  21       93.23       32.76     85.90 o 
  -8   5  21       94.07       63.86    100.91 o 
  -7   5  21      203.26      378.49    121.16 o 
  -6   5  21       55.83       35.40     78.37 o 
  -5   5  21       60.19       35.37     72.80 o 
  -4   5  21       66.27       75.93     79.97 o 
  -3   5  21      532.83      610.16    177.42 o 
  -2   5  21      336.85      323.38    132.38 o 
  -1   5  21      187.39      229.94    113.57 o 
   0   5  21      114.46       98.36     75.10 o 
   1   5  21      230.97      119.92     73.11 o 
   2   5  21      363.88      454.22    101.84 o 
   3   5  21      573.67      579.53    106.13 o 
   4   5  21       63.52       57.91     76.72 o 
   5   5  21       48.17       38.31     75.64 o 
   6   5  21       51.06       49.31     80.10 o 
   7   5  21      231.62      269.45    111.58 o 
   8   5  21       94.89      114.02    104.99 o 
  -7   6  21       27.30       76.06     94.30 o 
  -6   6  21      278.06      253.70    112.35 o 
  -5   6  21      449.23      322.50    112.40 o 
  -4   6  21      151.95      145.67     92.68 o 
  -3   6  21      445.68      401.57    138.80 o 
  -2   6  21       14.13       84.80     87.97 o 
  -1   6  21      310.71      226.40    127.23 o 
   0   6  21      763.26      895.11    141.80 o 
   1   6  21      247.61      200.99     95.07 o 
   2   6  21       26.11       17.00     55.98 o 
   3   6  21      448.88      565.25    127.96 o 
   4   6  21      156.47      173.53     98.27 o 
   5   6  21      448.47      475.39    122.89 o 
   6   6  21      295.98      327.71    123.23 o 
   7   6  21       21.23       18.34     88.68 o 
  -7   7  21      133.00      187.49    117.20 o 
  -6   7  21      131.11      102.83     94.37 o 
  -5   7  21       64.15       83.79     89.27 o 
  -4   7  21      319.51      415.95    121.51 o 
  -3   7  21       13.37       28.14     75.11 o 
  -2   7  21      451.64      569.16    172.09 o 
  -1   7  21       82.04       61.83     92.13 o 
   0   7  21        0.61        7.64     68.46 o 
   1   7  21       94.21       36.63     62.11 o 
   2   7  21      430.92      396.34    119.32 o 
   3   7  21        9.98       66.06     83.94 o 
   4   7  21      316.21      326.00    114.55 o 
   5   7  21       51.74       58.00     85.46 o 
   6   7  21      148.38      128.26    102.07 o 
   7   7  21      123.74      209.65    115.97 o 
  -6   8  21       69.78      106.91     99.48 o 
  -5   8  21      216.84      158.96    107.77 o 
  -4   8  21       83.70      111.64     91.33 o 
  -3   8  21      112.73      145.59     96.75 o 
  -2   8  21      173.71      194.68    126.51 o 
  -1   8  21      245.33      260.55    124.90 o 
   0   8  21       23.59      106.21     82.03 o 
   1   8  21      264.05      235.10    104.27 o 
   2   8  21      161.70      202.59     95.13 o 
   3   8  21       96.34       72.95     86.10 o 
   4   8  21       87.97      146.45     98.81 o 
   5   8  21      209.22      286.45    124.26 o 
   6   8  21       59.06       65.94     97.58 o 
  -5   9  21       20.91       36.06     81.86 o 
  -4   9  21      165.48      249.24    106.18 o 
  -3   9  21      425.86      527.12    145.78 o 
  -2   9  21      175.18      249.37    137.57 o 
  -1   9  21       14.51       20.86     96.05 o 
   0   9  21        2.66       14.98     99.29 o 
   1   9  21       16.31       12.77     80.15 o 
   2   9  21      180.82      269.56    114.05 o 
   3   9  21      443.58      551.82    144.44 o 
   4   9  21      154.17      367.51    124.06 o 
   5   9  21       16.95       33.72     95.42 o 
  -4  10  21       97.26       41.18     91.85 o 
  -3  10  21      112.91      184.13    107.91 o 
  -2  10  21      161.06       82.33    110.62 o 
  -1  10  21       12.49      118.17    163.97 o 
   0  10  21       31.13       70.51     89.35 o 
   1  10  21       21.36       23.46     81.61 o 
   2  10  21      148.16       99.79     92.88 o 
   3  10  21       99.39      100.07    104.35 o 
   4  10  21       90.50      116.17    100.59 o 
  -2  11  21       11.32        1.18    179.10 o 
  -1  11  21       96.73        7.92    178.01 o 
   0  11  21      146.63      269.59    130.52 o 
   1  11  21      110.51      162.32    104.64 o 
   2  11  21       11.97      105.18    102.69 o 
   0   0  22      744.32      985.15    289.28 o 
   1   0  22      938.71      958.16    143.91 o 
   2   0  22      391.71      292.27    168.71 o 
   3   0  22      308.66      286.68    103.34 o 
   4   0  22      209.68      343.63     95.36 o 
   5   0  22       15.32       67.31     62.67 o 
   6   0  22      379.15      470.16    107.08 o 
   7   0  22      158.86      188.95     82.96 o 
   8   0  22       73.23      109.69     86.40 o 
  -8   1  22       13.03       40.06    100.41 o 
  -7   1  22       66.58      125.39     87.90 o 
  -6   1  22      330.76      411.18     91.94 o 
  -5   1  22      111.71       74.35     66.36 o 
  -4   1  22      217.00      261.32     99.60 o 
  -3   1  22       19.95       46.56     69.05 o 
  -2   1  22      305.54      224.29    171.35 o 
  -1   1  22      429.54      400.73    114.40 o 
   0   1  22      980.96      860.74    171.43 o 
   1   1  22      402.36      482.84    117.95 o 
   2   1  22      299.90      219.03     87.03 o 
   3   1  22       11.33       79.42     73.72 o 
   4   1  22      252.75      234.54     82.47 o 
   5   1  22      113.39      115.82     69.62 o 
   6   1  22      293.56      321.70     94.91 o 
   7   1  22       90.94      108.84    100.46 o 
   8   1  22       11.92       80.71     82.44 o 
  -8   2  22       96.51      136.14     90.26 o 
  -7   2  22       20.25       32.10     78.32 o 
  -6   2  22      116.14      114.55     78.78 o 
  -5   2  22       91.25       56.97     96.02 o 
  -4   2  22      409.37      549.91    163.18 o 
  -3   2  22      432.55      491.78    155.74 o 
  -2   2  22      357.47      218.50    154.01 o 
  -1   2  22      651.40      651.65    127.15 o 
   0   2  22      529.00      473.51    153.73 o 
   1   2  22      548.05      568.41    119.36 o 
   2   2  22      344.38      345.89     94.63 o 
   3   2  22      387.25      451.74    142.43 o 
   4   2  22      368.64      322.88    112.46 o 
   5   2  22       94.62       97.39     72.92 o 
   6   2  22      108.35      172.32    100.64 o 
   7   2  22       35.12       41.81     88.84 o 
   8   2  22      118.42      131.16    102.83 o 
  -8   3  22       38.86       47.08     94.87 o 
  -7   3  22      126.54      102.79     96.29 o 
  -6   3  22       41.24       92.05     88.62 o 
  -5   3  22      329.97      313.55    117.98 o 
  -4   3  22      318.72      234.74    195.26 o 
  -3   3  22       84.71      189.60    108.34 o 
  -2   3  22      273.83      262.82    127.55 o 
  -1   3  22       22.90       65.11     88.96 o 
   0   3  22       14.44       80.34     78.48 o 
   1   3  22       35.32      176.70     82.52 o 
   2   3  22      254.95      414.52    112.71 o 
   3   3  22       74.53      109.94     82.12 o 
   4   3  22      365.27      384.18     95.24 o 
   5   3  22      298.84      330.17    113.89 o 
   6   3  22       35.45       12.20     70.05 o 
   7   3  22      121.19       90.52     95.42 o 
   8   3  22       50.45      111.38    105.35 o 
  -7   4  22       89.70      141.25    105.44 o 
  -6   4  22        2.23       48.93     86.03 o 
  -5   4  22       64.49      117.39     85.82 o 
  -4   4  22      583.81      596.26    171.23 o 
  -3   4  22        3.56       56.38     90.57 o 
  -2   4  22      226.18      199.52    117.31 o 
  -1   4  22      183.01      100.09     96.55 o 
   0   4  22      187.26      212.18     98.19 o 
   1   4  22      214.25      181.74     90.70 o 
   2   4  22      145.43      244.66     98.87 o 
   3   4  22        7.01        8.11     59.94 o 
   4   4  22      560.58      505.01    127.13 o 
   5   4  22       63.71      111.84     89.14 o 
   6   4  22        4.25        4.70     77.55 o 
   7   4  22       76.02       47.77     91.34 o 
  -7   5  22       89.25      141.01     95.84 o 
  -6   5  22      230.54      272.30    113.80 o 
  -5   5  22      481.81      623.71    159.81 o 
  -4   5  22      162.76      190.84     93.98 o 
  -3   5  22        2.57       20.33     77.14 o 
  -2   5  22      117.74      138.95    103.20 o 
  -1   5  22      387.01      448.87    151.94 o 
   0   5  22      514.05      588.48    159.12 o 
   1   5  22      405.65      231.29    137.12 o 
   2   5  22       78.23       98.21     81.31 o 
   3   5  22        3.07       24.65     59.32 o 
   4   5  22      204.04      155.31     94.56 o 
   5   5  22      451.60      358.69    122.41 o 
   6   5  22      194.37      184.85    103.83 o 
   7   5  22       75.46       40.06     91.61 o 
  -7   6  22       49.28       37.66     97.27 o 
  -6   6  22       73.45       30.65     82.36 o 
  -5   6  22       62.87       86.45     90.53 o 
  -4   6  22       15.60       16.94     84.03 o 
  -3   6  22       42.97       79.99    104.51 o 
  -2   6  22      335.20      338.15    145.34 o 
  -1   6  22      219.39      207.79    111.27 o 
   0   6  22       27.50       18.34     83.32 o 
   1   6  22      200.48      172.24     83.53 o 
   2   6  22      349.62      292.38    111.36 o 
   3   6  22       23.99       54.08     78.37 o 
   4   6  22        7.55        2.39     70.19 o 
   5   6  22       70.40      216.47    100.15 o 
   6   6  22       50.52      122.59     94.37 o 
   7   6  22       57.57      104.89    109.32 o 
  -6   7  22      195.08      230.78    113.84 o 
  -5   7  22        7.50        3.23     79.93 o 
  -4   7  22       79.61       88.64     92.64 o 
  -3   7  22      261.60      439.06    159.40 o 
  -2   7  22       86.15       97.12    115.18 o 
  -1   7  22       27.93       58.87     95.81 o 
   0   7  22      411.64      388.33    135.94 o 
   1   7  22       17.65       38.14     76.66 o 
   2   7  22       83.95       70.06     81.73 o 
   3   7  22      257.33      300.43    110.17 o 
   4   7  22       56.56      123.91     94.82 o 
   5   7  22        5.48       47.44     87.35 o 
   6   7  22      200.61      235.51    115.19 o 
  -5   8  22       83.04      153.18    101.76 o 
  -4   8  22       44.79       59.17     78.76 o 
  -3   8  22      138.76       61.67    103.92 o 
  -2   8  22        8.03       39.16     93.75 o 
  -1   8  22       47.12       62.56    103.95 o 
   0   8  22       17.51       52.51     97.38 o 
   1   8  22       39.95       68.16    109.28 o 
   2   8  22        9.11       14.93     79.82 o 
   3   8  22       93.40      113.65     94.84 o 
   4   8  22       47.12       74.26     86.71 o 
   5   8  22       70.63       97.14     96.07 o 
  -4   9  22       70.39       70.08     89.68 o 
  -3   9  22      182.41      289.50    161.44 o 
  -2   9  22       89.60       68.29    120.57 o 
  -1   9  22       96.29       92.09    104.44 o 
   0   9  22        1.31       30.82    148.99 o 
   1   9  22      124.51       74.29    119.77 o 
   2   9  22       98.75      104.46     99.42 o 
   3   9  22      180.78      256.84    119.50 o 
   4   9  22       64.48      139.38    105.35 o 
  -3  10  22        1.58       26.62    114.78 o 
  -2  10  22      137.57      302.86    141.53 o 
  -1  10  22       56.92       99.90    185.06 o 
   0  10  22        2.70       82.42    175.50 o 
   1  10  22       64.09       42.91     91.09 o 
   2  10  22      144.06      230.90    113.77 o 
   3  10  22        2.66       26.91     93.68 o 
   1   0  23       17.80        0.19     72.38 o 
   2   0  23      418.68      265.11    220.93 o 
   3   0  23        3.71       64.87     72.02 o 
   4   0  23      276.05      404.23    119.30 o 
   5   0  23       12.14       31.89     76.11 o 
   6   0  23       38.19       60.73     74.79 o 
   7   0  23       13.07       12.23     88.04 o 
  -7   1  23      346.30      322.63     97.68 o 
  -6   1  23      333.80      364.23    104.89 o 
  -5   1  23      841.56      836.31    199.62 o 
  -4   1  23       61.40       48.86     73.58 o 
  -3   1  23       20.86       23.44     66.07 o 
  -2   1  23       22.40       31.94     60.63 o 
  -1   1  23     1430.24     1402.86    230.06 o 
   0   1  23      319.04      404.91    146.98 o 
   1   1  23     1448.59     1903.61    272.87 o 
   2   1  23       16.05       43.65     63.43 o 
   3   1  23       26.79       38.32     73.49 o 
   4   1  23       60.80       96.64     79.59 o 
   5   1  23      822.73      702.80    130.87 o 
   6   1  23      348.12      308.87     97.83 o 
   7   1  23      339.43      394.59    142.75 o 
  -7   2  23      110.92      214.65    104.11 o 
  -6   2  23        5.23       20.27     71.92 o 
  -5   2  23       42.73       33.25     74.71 o 
  -4   2  23      332.47      273.99    109.98 o 
  -3   2  23      232.21      314.77    111.48 o 
  -2   2  23      284.17      169.47     99.88 o 
  -1   2  23       65.99       18.86     86.49 o 
   0   2  23        0.13       26.79     90.13 o 
   1   2  23       74.96       68.84     87.50 o 
   2   2  23      224.10      247.62     92.76 o 
   3   2  23      267.68      446.79    124.61 o 
   4   2  23      310.10      348.69    113.43 o 
   5   2  23       31.49       37.12     65.67 o 
   6   2  23        4.82       91.34     87.18 o 
   7   2  23      130.80      151.14    110.63 o 
  -7   3  23       10.47       18.29     91.93 o 
  -6   3  23      311.64      266.64    116.97 o 
  -5   3  23      266.01      259.02    133.17 o 
  -4   3  23      168.93       96.06    106.57 o 
  -3   3  23       31.56      125.54    106.54 o 
  -2   3  23       22.23      100.61    103.74 o 
  -1   3  23      101.04       74.40    102.35 o 
   0   3  23     1333.88     1546.30    236.95 o 
   1   3  23      116.30      176.05    110.52 o 
   2   3  23       19.26       56.74     80.45 o 
   3   3  23       34.22       40.42     71.83 o 
   4   3  23      188.66      177.34     89.93 o 
   5   3  23      260.70      263.98    108.73 o 
   6   3  23      310.17      443.68    135.09 o 
   7   3  23       15.50       26.88     92.87 o 
  -7   4  23      258.20      259.82    121.42 o 
  -6   4  23        9.08       27.49     86.70 o 
  -5   4  23       21.02       33.97     82.94 o 
  -4   4  23       42.84      106.17    105.72 o 
  -3   4  23      519.01      595.65    175.84 o 
  -2   4  23      262.09      333.81    139.43 o 
  -1   4  23      122.72      167.21    109.28 o 
   0   4  23      322.99      302.23    138.17 o 
   1   4  23       83.88      130.67     93.68 o 
   2   4  23      261.10      235.33    103.75 o 
   3   4  23      496.76      677.74    149.54 o 
   4   4  23       39.39       84.71     85.29 o 
   5   4  23       19.69       70.07     89.53 o 
   6   4  23       11.29       64.33     91.12 o 
   7   4  23      258.90      289.94    125.01 o 
  -6   5  23      117.14      222.15    106.61 o 
  -5   5  23        8.40       10.10     79.41 o 
  -4   5  23      211.19      265.64    134.73 o 
  -3   5  23      112.04      167.18    115.53 o 
  -2   5  23      267.13      336.83    157.03 o 
  -1   5  23      347.20      276.44    129.36 o 
   0   5  23      122.43      150.57    117.18 o 
   1   5  23      354.56      441.81    140.22 o 
   2   5  23      250.38      256.91    111.10 o 
   3   5  23      105.39       82.32    116.65 o 
   4   5  23      220.28      214.35    106.18 o 
   5   5  23        1.43       45.16     84.98 o 
   6   5  23      129.63       16.97     91.18 o 
  -6   6  23       16.96       20.52     87.69 o 
  -5   6  23       54.01       60.39     85.94 o 
  -4   6  23      295.49      309.10    140.11 o 
  -3   6  23      168.26      103.40    116.04 o 
  -2   6  23      239.84      177.31    115.54 o 
  -1   6  23       71.64      109.34    119.14 o 
   0   6  23      147.66      114.92    109.76 o 
   1   6  23       72.37      207.13    119.43 o 
   2   6  23      226.54      311.73    134.48 o 
   3   6  23      154.68      148.46    123.85 o 
   4   6  23      287.70      345.60    118.45 o 
   5   6  23       59.03      103.44     90.77 o 
   6   6  23       13.07       12.92     82.21 o 
  -5   7  23      276.11      322.86    119.20 o 
  -4   7  23       18.45       23.21    101.24 o 
  -3   7  23       33.67       70.46    103.38 o 
  -2   7  23       93.02      137.45    113.10 o 
  -1   7  23      135.28      149.59    115.11 o 
   0   7  23        3.32       12.19     89.20 o 
   1   7  23      124.37      267.94    127.55 o 
   2   7  23       82.46      152.21    115.78 o 
   3   7  23       33.67       74.53     82.97 o 
   4   7  23       19.94       47.75     90.91 o 
   5   7  23      286.95      273.13    119.61 o 
  -4   8  23       70.61      137.22     99.39 o 
  -3   8  23       60.21      153.62    127.72 o 
  -2   8  23      690.75      840.72    201.83 o 
  -1   8  23        0.92       11.70     96.91 o 
   0   8  23       55.40       66.55    104.95 o 
   1   8  23        1.16        0.71    130.80 o 
   2   8  23      674.97      682.69    188.92 o 
   3   8  23       56.03       23.08     90.42 o 
   4   8  23       72.18      164.31    103.45 o 
  -3   9  23       52.01       77.15    115.82 o 
  -2   9  23      174.40      172.86    123.58 o 
  -1   9  23       24.63       34.79    106.49 o 
   0   9  23       15.33        0.94    159.58 o 
   1   9  23       31.19      141.86    186.40 o 
   2   9  23      164.33      270.83    157.86 o 
   3   9  23       54.66      118.50    103.53 o 
  -1  10  23      163.77      222.39    201.30 o 
   0  10  23       19.68        0.78    176.36 o 
   1  10  23      157.48      149.31    206.86 o 
   0   0  24        6.71        0.94    121.55 o 
   1   0  24      705.21      656.53    178.87 o 
   2   0  24      532.36      584.76    162.26 o 
   3   0  24       51.83      133.86     95.53 o 
   4   0  24       90.40       95.97     82.26 o 
   5   0  24       11.12       53.04     87.79 o 
   6   0  24        2.23       25.90     82.58 o 
   7   0  24       23.63       77.34     94.83 o 
  -7   1  24       58.17      115.32     90.67 o 
  -6   1  24      308.03      398.05    147.34 o 
  -5   1  24        8.55       39.52     85.12 o 
  -4   1  24       73.69       90.72     86.84 o 
  -3   1  24       16.06       10.25     70.65 o 
  -2   1  24      338.87      321.99    107.35 o 
  -1   1  24       65.01      105.88    103.71 o 
   0   1  24     2153.95     2207.39    292.11 o 
   1   1  24       56.93       22.47     97.33 o 
   2   1  24      359.92      208.35     90.92 o 
   3   1  24        9.75       12.54     69.85 o 
   4   1  24       64.71       92.42     83.23 o 
   5   1  24       10.66       50.02     85.76 o 
   6   1  24      316.50      381.91    137.40 o 
   7   1  24       43.27       45.42     94.64 o 
  -7   2  24       80.11       18.25     87.16 o 
  -6   2  24       23.26       22.93     90.38 o 
  -5   2  24      302.52      363.63    129.21 o 
  -4   2  24       12.72       34.93     80.53 o 
  -3   2  24      654.40      565.09    133.83 o 
  -2   2  24      168.34      109.25    111.37 o 
  -1   2  24       42.07       47.49     93.13 o 
   0   2  24       67.30      134.85    109.56 o 
   1   2  24       49.90       31.12     94.72 o 
   2   2  24      153.88       83.43     84.59 o 
   3   2  24      699.61      792.52    150.36 o 
   4   2  24       30.23       14.33     65.97 o 
   5   2  24      277.62      457.56    128.44 o 
   6   2  24       33.66        2.97     74.73 o 
   7   2  24       68.05        5.45     99.47 o 
  -6   3  24       15.61       95.46     91.29 o 
  -5   3  24       79.03      172.27    117.86 o 
  -4   3  24      225.46      213.02    123.38 o 
  -3   3  24       68.72       28.41     89.90 o 
  -2   3  24       40.14       97.76    104.08 o 
  -1   3  24      987.26     1132.53    227.62 o 
   0   3  24       90.61       88.55     97.96 o 
   1   3  24      933.04     1136.10    263.95 o 
   2   3  24       42.70       71.99     84.97 o 
   3   3  24       61.99       98.19     84.46 o 
   4   3  24      209.98      113.37     90.80 o 
   5   3  24       73.76       56.49    101.66 o 
   6   3  24       22.91        7.90     90.38 o 
  -6   4  24       55.42      127.43    101.91 o 
  -5   4  24       40.43       35.35    106.47 o 
  -4   4  24      353.41      282.53    139.39 o 
  -3   4  24       17.93       59.13     97.88 o 
  -2   4  24      162.38      267.73    131.82 o 
  -1   4  24       21.56       55.37    100.52 o 
   0   4  24        1.05        4.20     88.89 o 
   1   4  24       14.89       47.67     86.58 o 
   2   4  24      210.34      368.80    121.36 o 
   3   4  24       23.45       33.43     80.02 o 
   4   4  24      345.60      380.60    170.13 o 
   5   4  24       30.99       78.88     90.09 o 
   6   4  24       50.55       92.20     99.45 o 
  -6   5  24      124.02      158.57    109.96 o 
  -5   5  24       90.66       72.09    113.80 o 
  -4   5  24       58.05        2.20     99.65 o 
  -3   5  24        1.04       37.65    102.31 o 
  -2   5  24       99.74       86.07    104.51 o 
  -1   5  24      297.53      413.14    167.63 o 
   0   5  24      997.13      949.79    209.33 o 
   1   5  24      256.16      387.50    155.26 o 
   2   5  24      106.43      132.92     94.47 o 
   3   5  24        0.07        1.01     82.72 o 
   4   5  24       37.84        2.12    100.47 o 
   5   5  24      112.26      127.24     98.39 o 
   6   5  24      111.01      173.70    114.81 o 
  -5   6  24       72.06        5.80     83.48 o 
  -4   6  24       76.00      218.21    127.46 o 
  -3   6  24      116.68      187.80    121.46 o 
  -2   6  24      159.50      232.71    123.06 o 
  -1   6  24       22.23       56.53    111.07 o 
   0   6  24        5.43        3.25     95.08 o 
   1   6  24       17.84       26.53    104.69 o 
   2   6  24      154.99       62.33    109.45 o 
   3   6  24      136.97      212.81    134.38 o 
   4   6  24       96.34       51.02    117.40 o 
   5   6  24       66.78       73.69     89.34 o 
  -4   7  24      153.69      222.80    142.70 o 
  -3   7  24       42.90        1.81     97.08 o 
  -2   7  24       27.62      169.25    115.66 o 
  -1   7  24       22.81      165.47    121.80 o 
   0   7  24       47.15      175.34    134.49 o 
   1   7  24       18.94        0.31    138.80 o 
   2   7  24       23.15       13.82    102.06 o 
   3   7  24       43.49       79.13    124.70 o 
   4   7  24      126.18      168.85    108.64 o 
  -3   8  24      196.30      280.52    141.78 o 
  -2   8  24       79.29       58.38    117.97 o 
  -1   8  24       52.67      212.65    147.15 o 
   0   8  24      105.71       77.63    167.89 o 
   1   8  24       33.85       58.81    171.26 o 
   2   8  24       94.03      189.21    129.56 o 
   3   8  24      222.38      457.36    167.65 o 
  -1   9  24       66.72       92.64    130.20 o 
   0   9  24        1.31        1.18    154.17 o 
   1   9  24       69.03       56.77    188.43 o 
   1   0  25      462.32      470.36    154.98 o 
   2   0  25      499.70      463.49    171.72 o 
   3   0  25        6.25       13.44     76.86 o 
   4   0  25       45.03       76.08     96.58 o 
   5   0  25      253.94      364.40    132.91 o 
   6   0  25        1.98       23.23     85.36 o 
  -6   1  25       57.63        6.14     90.68 o 
  -5   1  25      145.64      164.50    112.25 o 
  -4   1  25      176.26      170.43     97.10 o 
  -3   1  25      186.72      212.56    103.19 o 
  -2   1  25       70.95       61.30     92.82 o 
  -1   1  25      182.64      339.35    153.20 o 
   0   1  25       46.80       41.11     94.78 o 
   1   1  25      162.95      125.03    111.42 o 
   2   1  25       68.87      218.05    126.20 o 
   3   1  25      215.77      162.72     96.78 o 
   4   1  25      131.33      225.64    106.93 o 
   5   1  25      128.20       89.18    104.71 o 
   6   1  25       49.17      175.36    134.54 o 
  -6   2  25       48.32      106.64    108.86 o 
  -5   2  25      118.31       96.65     93.56 o 
  -4   2  25      182.17       87.32     89.98 o 
  -3   2  25       39.13      150.05     95.55 o 
  -2   2  25      270.33      237.23    122.87 o 
  -1   2  25      544.24      517.65    169.47 o 
   0   2  25      145.81       94.03    114.38 o 
   1   2  25      565.64      410.98    161.14 o 
   2   2  25      282.03      318.02    136.45 o 
   3   2  25       26.75       17.23     83.29 o 
   4   2  25      183.18      207.59    105.76 o 
   5   2  25      132.23      167.60    129.98 o 
   6   2  25       36.65      112.82    128.56 o 
  -6   3  25       21.52       22.87     88.81 o 
  -5   3  25        4.45       18.48     84.73 o 
  -4   3  25       34.58       78.84     92.74 o 
  -3   3  25      199.55      197.00    108.68 o 
  -2   3  25      255.14      346.36    166.20 o 
  -1   3  25       34.57       19.04     95.16 o 
   0   3  25       91.12      242.75    124.92 o 
   1   3  25       43.27       51.08    112.79 o 
   2   3  25      237.49      306.87    140.25 o 
   3   3  25      178.97      259.59    113.63 o 
   4   3  25       28.55      102.69     98.87 o 
   5   3  25        8.47        2.74     92.00 o 
   6   3  25       25.61      148.58    137.31 o 
  -5   4  25       18.35       62.79    110.92 o 
  -4   4  25      234.43      249.05    129.97 o 
  -3   4  25      248.63      230.16    129.84 o 
  -2   4  25      182.60      187.60    118.83 o 
  -1   4  25      203.32      286.52    132.17 o 
   0   4  25      127.17      295.27    135.84 o 
   1   4  25      239.54      125.52    108.33 o 
   2   4  25      188.87      280.67    117.41 o 
   3   4  25      253.19      348.98    119.93 o 
   4   4  25      276.26      143.22    133.32 o 
   5   4  25       19.87       29.20    111.87 o 
  -5   5  25      108.94      107.22    128.51 o 
  -4   5  25       40.23       55.53    104.80 o 
  -3   5  25      155.69      287.24    134.44 o 
  -2   5  25      209.16      208.82    133.90 o 
  -1   5  25      193.88      157.46    125.87 o 
   0   5  25      373.43      405.00    140.53 o 
   1   5  25      193.32      330.72    150.62 o 
   2   5  25      207.35      242.60    137.85 o 
   3   5  25      143.65      138.33    121.25 o 
   4   5  25       52.26       33.88    111.28 o 
   5   5  25      116.51      245.34    153.34 o 
  -4   6  25       86.80       94.43    116.92 o 
  -3   6  25      252.70      387.05    154.49 o 
  -2   6  25       31.84       73.07    120.56 o 
  -1   6  25      125.06      173.96    139.47 o 
   0   6  25       25.87       10.79    113.90 o 
   1   6  25      148.80      268.48    146.69 o 
   2   6  25       55.12       66.97    175.97 o 
   3   6  25      235.76      239.19    142.72 o 
   4   6  25       75.36       71.86    129.64 o 
  -3   7  25       20.54       26.82    106.82 o 
  -2   7  25      352.12      398.93    175.74 o 
  -1   7  25      190.75      344.36    177.38 o 
   0   7  25       15.45       41.11    106.06 o 
   1   7  25      210.12      315.55    268.81 o 
   2   7  25      360.26      415.69    256.97 o 
   3   7  25       20.80       24.70    115.08 o 
  -1   8  25       40.78       87.55    124.94 o 
   0   8  25       12.48        3.69    173.69 o 
   1   8  25       26.50      125.00    209.45 o 
   0   0  26      655.26      721.20    263.79 o 
   1   0  26      818.32      710.25    202.15 o 
   2   0  26      137.09      221.70    126.25 o 
   3   0  26        0.17        5.55     91.03 o 
   4   0  26        1.28       19.40     81.18 o 
   5   0  26       45.85       26.45     91.93 o 
  -5   1  26       44.93      101.60     98.76 o 
  -4   1  26      152.24      216.87    110.34 o 
  -3   1  26      269.12      312.72    145.91 o 
  -2   1  26       63.30       79.74    108.53 o 
  -1   1  26      120.39       86.83    105.42 o 
   0   1  26        0.19       19.65     89.00 o 
   1   1  26      116.55       99.95    112.58 o 
   2   1  26       70.73       25.69     97.49 o 
   3   1  26      259.74      185.38    128.12 o 
   4   1  26      141.30      216.10    112.30 o 
   5   1  26       60.23       17.48     95.52 o 
  -5   2  26        1.50        6.79     82.53 o 
  -4   2  26      164.20      207.76    113.16 o 
  -3   2  26      184.56      131.45    119.43 o 
  -2   2  26      116.92       62.48    104.51 o 
  -1   2  26      107.99      200.66    131.96 o 
   0   2  26      193.16      221.95    142.76 o 
   1   2  26      123.21      126.33    118.89 o 
   2   2  26      123.01       87.81    106.54 o 
   3   2  26      200.06      132.96    100.64 o 
   4   2  26      192.16      207.68    116.07 o 
   5   2  26        8.53        4.51    110.23 o 
  -4   3  26      222.10      251.60    116.17 o 
  -3   3  26        1.99       54.17    110.30 o 
  -2   3  26      218.41      325.52    145.55 o 
  -1   3  26       30.23       60.82    100.55 o 
   0   3  26       23.84       45.38    107.21 o 
   1   3  26       38.53       17.75     94.68 o 
   2   3  26      205.85      164.58    123.20 o 
   3   3  26        4.55       25.80     91.71 o 
   4   3  26      238.34      427.85    177.66 o 
  -4   4  26        4.71       29.65    105.13 o 
  -3   4  26      130.17       94.57    105.32 o 
  -2   4  26        8.29       42.33    100.35 o 
  -1   4  26      336.46      389.40    160.34 o 
   0   4  26       57.39      103.80     96.75 o 
   1   4  26      363.75      400.21    154.16 o 
   2   4  26        9.76        4.27    109.12 o 
   3   4  26      137.06      100.45     94.84 o 
   4   4  26        2.98       62.88    114.11 o 
  -3   5  26       85.26      174.29    120.17 o 
  -2   5  26      289.08      376.44    160.61 o 
  -1   5  26      119.37       79.85    114.06 o 
   0   5  26        0.10        2.09     95.54 o 
   1   5  26      135.02       82.68    122.53 o 
   2   5  26      304.87      468.41    168.88 o 
   3   5  26       96.81      170.70    143.12 o 
  -2   6  26      129.22      144.29    123.99 o 
  -1   6  26       22.72       84.28    103.50 o 
   0   6  26       89.39       28.22    114.72 o 
   1   6  26       13.61        5.78    100.77 o 
   2   6  26      143.32      109.47    194.47 o 
   0   7  26       31.34       61.86    115.21 o 
   1   0  27      219.70      379.14    147.57 o 
   2   0  27       27.96       15.53    117.82 o 
   3   0  27       51.16      151.26    123.82 o 
   4   0  27        3.20       40.20     93.27 o 
  -4   1  27      331.47      540.84    151.30 o 
  -3   1  27      100.84      125.72    132.83 o 
  -2   1  27      110.09      116.90    112.03 o 
  -1   1  27       10.75       84.84    109.92 o 
   0   1  27       15.68       22.06     94.08 o 
   1   1  27        9.41       55.45    101.58 o 
   2   1  27      152.53      129.52    112.50 o 
   3   1  27       95.10      125.28    134.62 o 
   4   1  27      335.16      417.59    139.89 o 
  -4   2  27       69.10       88.76    104.47 o 
  -3   2  27       84.74      101.99    125.81 o 
  -2   2  27        6.46       77.49    106.80 o 
  -1   2  27       24.62       48.50    100.90 o 
   0   2  27      351.74      408.78    154.70 o 
   1   2  27       45.86      106.33    114.48 o 
   2   2  27        2.73       21.96    104.44 o 
   3   2  27       90.11       90.26    116.41 o 
   4   2  27       64.39      146.97    117.43 o 
  -3   3  27      390.37      507.54    206.20 o 
  -2   3  27       65.97       22.79     99.62 o 
  -1   3  27        1.78       43.86    104.17 o 
   0   3  27       22.32       99.46    104.10 o 
   1   3  27        6.88       18.48    104.27 o 
   2   3  27       58.33      236.74    134.80 o 
   3   3  27      385.56      578.55    182.13 o 
  -2   4  27       51.97       58.85    113.05 o 
  -1   4  27       89.00      174.94    136.22 o 
   0   4  27      200.12      248.88    146.94 o 
   1   4  27       94.06      179.40    139.68 o 
   2   4  27       46.61       76.23    120.51 o 
  -1   5  27      226.95      199.35    127.28 o 
   0   5  27        0.25       16.55    117.63 o 
   1   5  27      233.20      219.34    142.27 o 
   0   0  28      230.81      285.04    204.43 o 
   1   0  28       13.84       50.30    113.79 o 
   2   0  28      154.21      271.17    139.19 o 
  -2   1  28       33.80        3.41    101.70 o 
  -1   1  28       33.11       85.38    110.42 o 
   0   1  28       29.22      109.71    121.31 o 
   1   1  28       35.80       79.28    118.35 o 
   2   1  28       35.01       71.92    115.58 o 
  -1   2  28      105.40       15.28     99.65 o 
   0   2  28        6.98       29.91    116.28 o 
   1   2  28      120.34       50.91    117.66 o 
   0   3  28       58.80      134.00    123.19 o 
                                                 
